# Supplementary material for: 4,4′-Dibromo-7,7′-dimeth­oxy-1,1′-spiro­biindane
Source: Acta Crystallogr Sect E Struct Rep Online. 2010 Nov 17;66(Pt 12):o3191. doi: 10.1107/S1600536810046519 (PMC3011698; doi:10.1107/S1600536810046519)
Supplement: Supplementary file 1 [file e-66-o3191-sup1.cif]

##############################################################################
###                                                                        ###
###        Electronic paper (Acta Crystallographica Section E)             ###
###                                                                        ###
##############################################################################
#                                                                            #
# This CIF contains the data in a paper accepted for publication in Acta     #
# Crystallographica Section E. It conforms to the requirements of Notes      #
# for Authors for Section E, and has been peer reviewed under the auspices   #
# of the IUCr Commission on Journals.                                        #
#                                                                            #
# Full details of the Crystallographic Information File format               #
# are given in the paper "The Crystallographic Information File (CIF):       #
# a New Standard Archive File for Crystallography" by S. R. Hall, F. H.      #
# Allen and I. D. Brown [Acta Cryst. (1991), A47, 655-685].                  #
#                                                                            #
# The current version of the core CIF dictionary is obtainable from          #
# ftp://ftp.iucr.org/pub/cif_core.dic. The current version number is 2.4.    #
#                                                                            #
# Software is freely available for graphical display of the structure(s) in  #
# this CIF.  For information consult the CIF home page http://www.iucr.org/  #
# cif/home.html                                                              #
#                                                                            #
# This file may be used for bona fide research purposes within the           #
# scientific community so long as proper attribution is given to the journal # 
# article from which it was obtained.                                        #
#                                                                            #
##############################################################################
                                             
data_I
_audit_creation_method     SHELXL97
_chemical_name_systematic
;
4,4'-Dibromo-7,7'-dimethoxy-1,1'-spirobiindane
;
_chemical_name_common     ?
_chemical_formula_moiety     'C19 H18 Br2 O2'
_chemical_formula_sum     'C19 H18 Br2 O2'
_chemical_formula_iupac     'C19 H18 Br2 O2'
_chemical_formula_weight     438.15
_chemical_melting_point     ?
_symmetry_cell_setting     triclinic
_symmetry_space_group_name_H-M     'P -1'
loop_
    _symmetry_equiv_pos_as_xyz
    'x, y, z'
    '-x, -y, -z'
_cell_length_a     8.3487(3)
_cell_length_b     10.4831(3)
_cell_length_c     11.6293(4)
_cell_angle_alpha     112.047(2)
_cell_angle_beta     105.559(2)
_cell_angle_gamma     94.280(2)
_cell_volume     891.11(5)
_cell_formula_units_Z     2
_cell_measurement_reflns_used     9917
_cell_measurement_theta_min     2.2
_cell_measurement_theta_max     25.0
_cell_measurement_temperature     296(2)
_exptl_crystal_description     block
_exptl_crystal_colour     orange
_exptl_crystal_size_max     0.40
_exptl_crystal_size_mid     0.16
_exptl_crystal_size_min     0.10
_exptl_crystal_density_diffrn     1.633
_exptl_crystal_density_meas     ?
_exptl_crystal_density_method     'not measured'
_exptl_crystal_F_000     436
_exptl_absorpt_coefficient_mu     4.555
_exptl_absorpt_correction_type     multi-scan
_exptl_absorpt_process_details     '(<i>SADABS</i>; Bruker, 2007)'
_exptl_absorpt_correction_T_min     0.263
_exptl_absorpt_correction_T_max     0.659
_exptl_special_details
;
;
_diffrn_ambient_temperature     296(2)
_diffrn_radiation_type     MoK\a
_diffrn_radiation_wavelength     0.71073
_diffrn_radiation_source     'fine-focus sealed tube'
_diffrn_radiation_monochromator     graphite
_diffrn_measurement_device_type     'Bruker APEXII CCD area-detector'
_diffrn_measurement_method     \w
_diffrn_detector_area_resol_mean     ?
_diffrn_reflns_number     9917
_diffrn_reflns_av_R_equivalents     0.0164
_diffrn_reflns_av_sigmaI/netI     0.0169
_diffrn_reflns_theta_min     2.24
_diffrn_reflns_theta_max     25.01
_diffrn_reflns_theta_full     25.01
_diffrn_measured_fraction_theta_max     0.985
_diffrn_measured_fraction_theta_full     0.985
_diffrn_reflns_limit_h_min     -9
_diffrn_reflns_limit_h_max     9
_diffrn_reflns_limit_k_min     -12
_diffrn_reflns_limit_k_max     12
_diffrn_reflns_limit_l_min     -12
_diffrn_reflns_limit_l_max     13
_diffrn_standards_number     ?
_diffrn_standards_interval_count     ?
_diffrn_standards_interval_time     ?
_diffrn_standards_decay_%     ?
_refine_special_details
;
Refinement of F^2^ against ALL reflections. The weighted R-factor wR and
goodness of fit S are based on F^2^, conventional R-factors R are based on F,
with F set to zero for negative F^2^. The threshold expression of F^2^ >
2sigma(F^2^) is used only for calculating R-factors(gt) etc. and is not
relevant to the choice of reflections for refinement. R-factors based on F^2^
are statistically about twice as large as those based on F, and R- factors
based on ALL data will be even larger.
;
_reflns_number_total     3090
_reflns_number_gt     2470
_reflns_threshold_expression     I>2\s(I)
_refine_ls_structure_factor_coef     Fsqd
_refine_ls_matrix_type     full
_refine_ls_R_factor_all     0.0421
_refine_ls_R_factor_gt     0.0302
_refine_ls_wR_factor_gt     0.0749
_refine_ls_wR_factor_ref     0.0813
_refine_ls_goodness_of_fit_ref     1.052
_refine_ls_restrained_S_all     1.052
_refine_ls_number_reflns     3090
_refine_ls_number_parameters     208
_refine_ls_number_restraints     0
_refine_ls_hydrogen_treatment     constr
_refine_ls_weighting_scheme     calc
_refine_ls_weighting_details
              'w=1/[\s^2^(Fo^2^)+(0.0381P)^2^+0.4917P] where P=(Fo^2^+2Fc^2^)/3'
_atom_sites_solution_hydrogens     geom
_atom_sites_solution_primary     direct
_atom_sites_solution_secondary     difmap
_refine_ls_shift/su_max     0.001
_refine_ls_shift/su_mean     0.000
_refine_diff_density_max     0.509
_refine_diff_density_min     -0.406
_refine_ls_extinction_method     none
_refine_ls_extinction_coef     ?
loop_
    _atom_type_symbol
    _atom_type_description
    _atom_type_scat_dispersion_real
    _atom_type_scat_dispersion_imag
    _atom_type_scat_source
    'C' 'C' 0.0033 0.0016
                         'International Tables Vol C Tables 4.2.6.8 and 6.1.1.4'
    'H' 'H' 0.0000 0.0000
                         'International Tables Vol C Tables 4.2.6.8 and 6.1.1.4'
    'O' 'O' 0.0106 0.0060
                         'International Tables Vol C Tables 4.2.6.8 and 6.1.1.4'
    'Br' 'Br' -0.2901 2.4595
                         'International Tables Vol C Tables 4.2.6.8 and 6.1.1.4'
_computing_data_collection     'APEX2 (Bruker, 2007)'
_computing_cell_refinement     'APEX2 and SAINT (Bruker, 2007)'
_computing_data_reduction     'SAINT (Bruker, 2007)'
_computing_structure_solution     'SHELXS97 (Sheldrick, 2008)'
_computing_structure_refinement     'SHELXL97 (Sheldrick, 2008)'
_computing_molecular_graphics     'SHELXTL (Sheldrick, 2008)'
_computing_publication_material
;
SHELXTL (Sheldrick, 2008) and PLATON (Spek, 2009)
;
loop_
    _atom_site_type_symbol
    _atom_site_label
    _atom_site_fract_x
    _atom_site_fract_y
    _atom_site_fract_z
    _atom_site_U_iso_or_equiv
    _atom_site_adp_type
    _atom_site_calc_flag
    _atom_site_refinement_flags
    _atom_site_occupancy
    _atom_site_disorder_assembly
    _atom_site_disorder_group
    Br Br1 1.10416(5) -0.01254(4) 0.77083(5) 0.08981(17) Uani d . 1 . .
    Br Br2 0.47345(5) 0.80256(3) 0.72566(4) 0.07264(15) Uani d . 1 . .
    O O1 0.5993(3) 0.3495(2) 0.9166(2) 0.0653(6) Uani d . 1 . .
    O O2 0.4765(2) 0.18707(19) 0.5868(2) 0.0529(5) Uani d . 1 . .
    C C1 0.9460(4) 0.1024(3) 0.8190(3) 0.0584(8) Uani d . 1 . .
    C C2 0.8577(4) 0.0773(3) 0.8944(3) 0.0627(9) Uani d . 1 . .
    H H2A 0.8767 0.0061 0.9227 0.075 Uiso calc R 1 . .
    C C3 0.7404(4) 0.1577(3) 0.9285(3) 0.0578(8) Uani d . 1 . .
    H H3A 0.6811 0.1406 0.9802 0.069 Uiso calc R 1 . .
    C C4 0.7105(4) 0.2636(3) 0.8863(3) 0.0502(7) Uani d . 1 . .
    C C5 0.7982(3) 0.2868(3) 0.8074(3) 0.0442(6) Uani d . 1 . .
    C C6 0.9173(3) 0.2067(3) 0.7741(3) 0.0503(7) Uani d . 1 . .
    C C7 0.9965(4) 0.2507(4) 0.6906(4) 0.0648(9) Uani d . 1 . .
    H H7A 1.0008 0.1700 0.6160 0.078 Uiso calc R 1 . .
    H H7B 1.1103 0.3053 0.7403 0.078 Uiso calc R 1 . .
    C C8 0.8773(4) 0.3406(4) 0.6466(3) 0.0584(8) Uani d . 1 . .
    H H8A 0.7945 0.2843 0.5614 0.070 Uiso calc R 1 . .
    H H8B 0.9414 0.4179 0.6410 0.070 Uiso calc R 1 . .
    C C9 0.7877(3) 0.3968(3) 0.7517(3) 0.0453(6) Uani d . 1 . .
    C C10 0.8785(4) 0.5453(3) 0.8581(3) 0.0596(8) Uani d . 1 . .
    H H10A 0.8676 0.5560 0.9420 0.072 Uiso calc R 1 . .
    H H10B 0.9981 0.5610 0.8671 0.072 Uiso calc R 1 . .
    C C11 0.7909(4) 0.6495(3) 0.8117(3) 0.0605(8) Uani d . 1 . .
    H H11A 0.7849 0.7308 0.8851 0.073 Uiso calc R 1 . .
    H H11B 0.8498 0.6804 0.7625 0.073 Uiso calc R 1 . .
    C C12 0.6173(4) 0.5641(3) 0.7261(3) 0.0446(6) Uani d . 1 . .
    C C13 0.4707(4) 0.6077(3) 0.6789(3) 0.0477(7) Uani d . 1 . .
    C C14 0.3237(4) 0.5120(3) 0.6013(3) 0.0533(7) Uani d . 1 . .
    H H14A 0.2257 0.5423 0.5707 0.064 Uiso calc R 1 . .
    C C15 0.3202(4) 0.3699(3) 0.5681(3) 0.0498(7) Uani d . 1 . .
    H H15A 0.2200 0.3052 0.5150 0.060 Uiso calc R 1 . .
    C C16 0.4663(3) 0.3244(3) 0.6142(3) 0.0420(6) Uani d . 1 . .
    C C17 0.6141(3) 0.4225(3) 0.6941(2) 0.0394(6) Uani d . 1 . .
    C C18 0.5014(7) 0.3249(5) 0.9914(6) 0.1131(17) Uani d . 1 . .
    H H18A 0.4297 0.3928 1.0065 0.170 Uiso calc R 1 . .
    H H18B 0.5755 0.3330 1.0738 0.170 Uiso calc R 1 . .
    H H18C 0.4326 0.2322 0.9444 0.170 Uiso calc R 1 . .
    C C19 0.3276(4) 0.0840(3) 0.5120(4) 0.0867(13) Uani d . 1 . .
    H H19A 0.3532 -0.0069 0.5001 0.130 Uiso calc R 1 . .
    H H19B 0.2833 0.0871 0.4281 0.130 Uiso calc R 1 . .
    H H19C 0.2449 0.1017 0.5568 0.130 Uiso calc R 1 . .
loop_
    _atom_site_aniso_label
    _atom_site_aniso_U_11
    _atom_site_aniso_U_22
    _atom_site_aniso_U_33
    _atom_site_aniso_U_12
    _atom_site_aniso_U_13
    _atom_site_aniso_U_23
    Br1 0.0726(3) 0.0841(3) 0.1278(4) 0.0397(2) 0.0242(2) 0.0606(3)
    Br2 0.0993(3) 0.0474(2) 0.0780(3) 0.02663(18) 0.0233(2) 0.03427(17)
    O1 0.0935(16) 0.0611(13) 0.0655(14) 0.0282(12) 0.0445(13) 0.0362(12)
    O2 0.0505(11) 0.0347(10) 0.0600(13) 0.0049(9) 0.0086(10) 0.0121(9)
    C1 0.0479(16) 0.0516(17) 0.069(2) 0.0128(14) 0.0002(16) 0.0302(16)
    C2 0.064(2) 0.0506(18) 0.069(2) 0.0021(16) -0.0034(17) 0.0378(17)
    C3 0.070(2) 0.0525(17) 0.0519(18) 0.0023(16) 0.0104(16) 0.0307(15)
    C4 0.0597(17) 0.0444(15) 0.0418(16) 0.0028(14) 0.0080(14) 0.0199(13)
    C5 0.0469(15) 0.0413(14) 0.0388(15) 0.0037(12) 0.0019(12) 0.0195(12)
    C6 0.0423(15) 0.0500(16) 0.0544(18) 0.0049(13) 0.0030(13) 0.0261(14)
    C7 0.0532(18) 0.074(2) 0.082(2) 0.0226(16) 0.0233(17) 0.0453(19)
    C8 0.0534(17) 0.071(2) 0.069(2) 0.0182(16) 0.0219(16) 0.0454(18)
    C9 0.0450(15) 0.0450(15) 0.0470(16) 0.0048(12) 0.0066(13) 0.0264(13)
    C10 0.0592(18) 0.0503(17) 0.060(2) -0.0016(15) -0.0029(15) 0.0294(15)
    C11 0.067(2) 0.0455(16) 0.061(2) 0.0013(15) 0.0026(17) 0.0274(15)
    C12 0.0552(16) 0.0408(14) 0.0401(15) 0.0061(13) 0.0114(13) 0.0223(12)
    C13 0.0643(18) 0.0431(15) 0.0461(16) 0.0183(14) 0.0188(15) 0.0273(13)
    C14 0.0542(17) 0.0606(19) 0.0566(18) 0.0230(16) 0.0177(15) 0.0341(16)
    C15 0.0428(15) 0.0515(17) 0.0507(17) 0.0052(13) 0.0079(13) 0.0219(14)
    C16 0.0488(15) 0.0396(14) 0.0392(15) 0.0096(12) 0.0152(13) 0.0171(12)
    C17 0.0459(14) 0.0409(14) 0.0343(14) 0.0087(12) 0.0114(12) 0.0195(12)
    C18 0.155(4) 0.104(3) 0.152(5) 0.057(3) 0.111(4) 0.080(3)
    C19 0.060(2) 0.0456(19) 0.131(4) 0.0056(17) 0.026(2) 0.015(2)
_geom_special_details
;
 All esds (except the esd in the dihedral angle between two l.s. planes)
 are estimated using the full covariance matrix.  The cell esds are taken
 into account individually in the estimation of esds in distances, angles
 and torsion angles; correlations between esds in cell parameters are only
 used when they are defined by crystal symmetry.  An approximate (isotropic)
 treatment of cell esds is used for estimating esds involving l.s. planes.
;
loop_
    _geom_bond_atom_site_label_1
    _geom_bond_atom_site_label_2
    _geom_bond_site_symmetry_2
    _geom_bond_distance
    _geom_bond_publ_flag
    Br1 C1 . 1.907(3) ?
    Br2 C13 . 1.903(3) ?
    O1 C4 . 1.364(4) ?
    O1 C18 . 1.417(4) ?
    O2 C16 . 1.367(3) ?
    O2 C19 . 1.408(4) ?
    C1 C2 . 1.368(5) ?
    C1 C6 . 1.389(4) ?
    C2 C3 . 1.381(5) ?
    C2 H2A . 0.9300 ?
    C3 C4 . 1.386(4) ?
    C3 H3A . 0.9300 ?
    C4 C5 . 1.392(4) ?
    C5 C6 . 1.390(4) ?
    C5 C9 . 1.517(3) ?
    C6 C7 . 1.493(4) ?
    C7 C8 . 1.538(4) ?
    C7 H7A . 0.9700 ?
    C7 H7B . 0.9700 ?
    C8 C9 . 1.554(4) ?
    C8 H8A . 0.9700 ?
    C8 H8B . 0.9700 ?
    C9 C17 . 1.515(4) ?
    C9 C10 . 1.551(4) ?
    C10 C11 . 1.539(4) ?
    C10 H10A . 0.9700 ?
    C10 H10B . 0.9700 ?
    C11 C12 . 1.502(4) ?
    C11 H11A . 0.9700 ?
    C11 H11B . 0.9700 ?
    C12 C17 . 1.384(4) ?
    C12 C13 . 1.386(4) ?
    C13 C14 . 1.367(4) ?
    C14 C15 . 1.387(4) ?
    C14 H14A . 0.9300 ?
    C15 C16 . 1.390(4) ?
    C15 H15A . 0.9300 ?
    C16 C17 . 1.386(4) ?
    C18 H18A . 0.9600 ?
    C18 H18B . 0.9600 ?
    C18 H18C . 0.9600 ?
    C19 H19A . 0.9600 ?
    C19 H19B . 0.9600 ?
    C19 H19C . 0.9600 ?
loop_
    _geom_angle_atom_site_label_1
    _geom_angle_atom_site_label_2
    _geom_angle_atom_site_label_3
    _geom_angle_site_symmetry_1
    _geom_angle_site_symmetry_3
    _geom_angle
    _geom_angle_publ_flag
    C4 O1 C18 . . 117.9(3) ?
    C16 O2 C19 . . 118.4(2) ?
    C2 C1 C6 . . 120.7(3) ?
    C2 C1 Br1 . . 119.1(2) ?
    C6 C1 Br1 . . 120.1(3) ?
    C1 C2 C3 . . 120.1(3) ?
    C1 C2 H2A . . 120.0 ?
    C3 C2 H2A . . 120.0 ?
    C2 C3 C4 . . 120.4(3) ?
    C2 C3 H3A . . 119.8 ?
    C4 C3 H3A . . 119.8 ?
    O1 C4 C3 . . 124.6(3) ?
    O1 C4 C5 . . 116.1(2) ?
    C3 C4 C5 . . 119.3(3) ?
    C6 C5 C4 . . 120.2(2) ?
    C6 C5 C9 . . 111.3(2) ?
    C4 C5 C9 . . 128.4(3) ?
    C1 C6 C5 . . 119.2(3) ?
    C1 C6 C7 . . 129.8(3) ?
    C5 C6 C7 . . 111.0(2) ?
    C6 C7 C8 . . 103.2(2) ?
    C6 C7 H7A . . 111.1 ?
    C8 C7 H7A . . 111.1 ?
    C6 C7 H7B . . 111.1 ?
    C8 C7 H7B . . 111.1 ?
    H7A C7 H7B . . 109.1 ?
    C7 C8 C9 . . 106.4(2) ?
    C7 C8 H8A . . 110.5 ?
    C9 C8 H8A . . 110.5 ?
    C7 C8 H8B . . 110.5 ?
    C9 C8 H8B . . 110.5 ?
    H8A C8 H8B . . 108.6 ?
    C17 C9 C5 . . 118.2(2) ?
    C17 C9 C10 . . 101.5(2) ?
    C5 C9 C10 . . 111.8(2) ?
    C17 C9 C8 . . 111.6(2) ?
    C5 C9 C8 . . 101.4(2) ?
    C10 C9 C8 . . 112.7(2) ?
    C11 C10 C9 . . 106.1(2) ?
    C11 C10 H10A . . 110.5 ?
    C9 C10 H10A . . 110.5 ?
    C11 C10 H10B . . 110.5 ?
    C9 C10 H10B . . 110.5 ?
    H10A C10 H10B . . 108.7 ?
    C12 C11 C10 . . 102.8(2) ?
    C12 C11 H11A . . 111.2 ?
    C10 C11 H11A . . 111.2 ?
    C12 C11 H11B . . 111.2 ?
    C10 C11 H11B . . 111.2 ?
    H11A C11 H11B . . 109.1 ?
    C17 C12 C13 . . 119.5(3) ?
    C17 C12 C11 . . 110.9(2) ?
    C13 C12 C11 . . 129.6(3) ?
    C14 C13 C12 . . 120.5(2) ?
    C14 C13 Br2 . . 119.9(2) ?
    C12 C13 Br2 . . 119.6(2) ?
    C13 C14 C15 . . 120.3(3) ?
    C13 C14 H14A . . 119.9 ?
    C15 C14 H14A . . 119.9 ?
    C14 C15 C16 . . 120.0(3) ?
    C14 C15 H15A . . 120.0 ?
    C16 C15 H15A . . 120.0 ?
    O2 C16 C17 . . 116.2(2) ?
    O2 C16 C15 . . 124.6(2) ?
    C17 C16 C15 . . 119.2(2) ?
    C12 C17 C16 . . 120.6(2) ?
    C12 C17 C9 . . 111.2(2) ?
    C16 C17 C9 . . 128.2(2) ?
    O1 C18 H18A . . 109.5 ?
    O1 C18 H18B . . 109.5 ?
    H18A C18 H18B . . 109.5 ?
    O1 C18 H18C . . 109.5 ?
    H18A C18 H18C . . 109.5 ?
    H18B C18 H18C . . 109.5 ?
    O2 C19 H19A . . 109.5 ?
    O2 C19 H19B . . 109.5 ?
    H19A C19 H19B . . 109.5 ?
    O2 C19 H19C . . 109.5 ?
    H19A C19 H19C . . 109.5 ?
    H19B C19 H19C . . 109.5 ?
loop_
    _geom_torsion_atom_site_label_1
    _geom_torsion_atom_site_label_2
    _geom_torsion_atom_site_label_3
    _geom_torsion_atom_site_label_4
    _geom_torsion_site_symmetry_1
    _geom_torsion_site_symmetry_2
    _geom_torsion_site_symmetry_3
    _geom_torsion_site_symmetry_4
    _geom_torsion
    _geom_torsion_publ_flag
    C6 C1 C2 C3 . . . . -1.1(5) ?
    Br1 C1 C2 C3 . . . . -178.9(2) ?
    C1 C2 C3 C4 . . . . 0.4(5) ?
    C18 O1 C4 C3 . . . . -3.1(5) ?
    C18 O1 C4 C5 . . . . 176.9(4) ?
    C2 C3 C4 O1 . . . . -179.0(3) ?
    C2 C3 C4 C5 . . . . 1.0(4) ?
    O1 C4 C5 C6 . . . . 178.4(3) ?
    C3 C4 C5 C6 . . . . -1.5(4) ?
    O1 C4 C5 C9 . . . . 0.8(4) ?
    C3 C4 C5 C9 . . . . -179.2(3) ?
    C2 C1 C6 C5 . . . . 0.5(5) ?
    Br1 C1 C6 C5 . . . . 178.3(2) ?
    C2 C1 C6 C7 . . . . -179.3(3) ?
    Br1 C1 C6 C7 . . . . -1.5(5) ?
    C4 C5 C6 C1 . . . . 0.8(4) ?
    C9 C5 C6 C1 . . . . 178.8(2) ?
    C4 C5 C6 C7 . . . . -179.4(3) ?
    C9 C5 C6 C7 . . . . -1.4(3) ?
    C1 C6 C7 C8 . . . . 165.1(3) ?
    C5 C6 C7 C8 . . . . -14.7(4) ?
    C6 C7 C8 C9 . . . . 24.5(3) ?
    C6 C5 C9 C17 . . . . 138.9(3) ?
    C4 C5 C9 C17 . . . . -43.4(4) ?
    C6 C5 C9 C10 . . . . -103.8(3) ?
    C4 C5 C9 C10 . . . . 74.0(4) ?
    C6 C5 C9 C8 . . . . 16.5(3) ?
    C4 C5 C9 C8 . . . . -165.7(3) ?
    C7 C8 C9 C17 . . . . -151.6(3) ?
    C7 C8 C9 C5 . . . . -24.9(3) ?
    C7 C8 C9 C10 . . . . 94.8(3) ?
    C17 C9 C10 C11 . . . . -26.4(3) ?
    C5 C9 C10 C11 . . . . -153.3(3) ?
    C8 C9 C10 C11 . . . . 93.2(3) ?
    C9 C10 C11 C12 . . . . 25.7(3) ?
    C10 C11 C12 C17 . . . . -15.2(3) ?
    C10 C11 C12 C13 . . . . 164.8(3) ?
    C17 C12 C13 C14 . . . . 0.0(4) ?
    C11 C12 C13 C14 . . . . 180.0(3) ?
    C17 C12 C13 Br2 . . . . 178.7(2) ?
    C11 C12 C13 Br2 . . . . -1.3(4) ?
    C12 C13 C14 C15 . . . . -0.5(4) ?
    Br2 C13 C14 C15 . . . . -179.2(2) ?
    C13 C14 C15 C16 . . . . 0.3(4) ?
    C19 O2 C16 C17 . . . . 176.6(3) ?
    C19 O2 C16 C15 . . . . -3.3(4) ?
    C14 C15 C16 O2 . . . . -179.7(3) ?
    C14 C15 C16 C17 . . . . 0.5(4) ?
    C13 C12 C17 C16 . . . . 0.8(4) ?
    C11 C12 C17 C16 . . . . -179.2(3) ?
    C13 C12 C17 C9 . . . . 178.2(2) ?
    C11 C12 C17 C9 . . . . -1.8(3) ?
    O2 C16 C17 C12 . . . . 179.1(2) ?
    C15 C16 C17 C12 . . . . -1.0(4) ?
    O2 C16 C17 C9 . . . . 2.1(4) ?
    C15 C16 C17 C9 . . . . -178.0(3) ?
    C5 C9 C17 C12 . . . . 140.4(3) ?
    C10 C9 C17 C12 . . . . 17.7(3) ?
    C8 C9 C17 C12 . . . . -102.6(3) ?
    C5 C9 C17 C16 . . . . -42.4(4) ?
    C10 C9 C17 C16 . . . . -165.1(3) ?
    C8 C9 C17 C16 . . . . 74.6(3) ?
loop_
    _geom_hbond_atom_site_label_D
    _geom_hbond_atom_site_label_H
    _geom_hbond_atom_site_label_A
    _geom_hbond_site_symmetry_D
    _geom_hbond_site_symmetry_H
    _geom_hbond_distance_DH
    _geom_hbond_distance_HA
    _geom_hbond_distance_DA
    _geom_hbond_angle_DHA
    _geom_hbond_publ_flag
    C18 H18A O1 2_667 2_667 0.96 2.56 3.416(6) 148.5 y
    C19 H19A O2 2_656 2_656 0.96 2.52 3.365(2) 146.9 y
data_global
_journal_date_recd_electronic     2010-10-27
_journal_date_accepted     2010-11-10
_journal_name_full     'Acta Crystallographica, Section E'
_journal_year     2010
_journal_volume     66
_journal_issue     12
_journal_page_first     o3191
_journal_page_last     o3191
_journal_paper_category     QO
_journal_coeditor_code     ZQ2071
_publ_contact_author_name     'Dr.Yuheng Deng'
_publ_contact_author_address
;
Department of Chemistry,Capital Normal university,
Beijing 100048,People's Republic China
;
_publ_contact_author_email     dyh@mail.cnu.edu.cn
_publ_contact_author_fax     '+86 010 6890-2320'
_publ_contact_author_phone     '+86 010 6890-3033'
_publ_section_title
;
4,4'-Dibromo-7,7'-dimethoxy-1,1'-spirobiindane
;
loop_
    _publ_author_name
    _publ_author_address
    'Min Yao'
;
Department of Chemistry,
Capital Normal University,
Beijing 100048,
People's Republic of China
;
    'Yanfeng Ding'
;
Department of Chemistry,
Capital Normal University,
Beijing 100048,
People's Republic of China
;
    'Zi-jia Wang'
;
Department of Chemistry,
Capital Normal University,
Beijing 100048,
People's Republic of China
;
    'Yuheng Deng'
;
Department of Chemistry,
Capital Normal University,
Beijing 100048,
People's Republic of China
;
