# Supplementary material for: 4,4′-Dibromo-7,7′-dimeth­oxy-1,1′-spiro­biindane
Source: Acta Crystallogr Sect E Struct Rep Online. 2010 Nov 17;66(Pt 12):o3191. doi: 10.1107/S1600536810046519 (PMC3011698; doi:10.1107/S1600536810046519)
Supplement: Supplementary file 2 [file e-66-o3191-Isup2.hkl]

# 
# h,k,l, Fc-squared, Fo-squared, sigma(Fo-squared) and status flag 
# 
data_I
_shelx_title ' y in P-1' 
_shelx_refln_list_code          4 
_shelx_F_calc_maximum      160.62 
_exptl_crystal_F_000       436.00 
_reflns_d_resolution_high  0.8406 
 
loop_ 
 _symmetry_equiv_pos_as_xyz 
 'x, y, z' 
 '-x, -y, -z' 
 
_cell_length_a     8.3487 
_cell_length_b    10.4831 
_cell_length_c    11.6293 
_cell_angle_alpha 112.047 
_cell_angle_beta  105.559 
_cell_angle_gamma  94.280 
 
_shelx_F_squared_multiplier     1.000 
 
loop_ 
 _refln_index_h 
 _refln_index_k 
 _refln_index_l 
 _refln_F_squared_calc 
 _refln_F_squared_meas 
 _refln_F_squared_sigma 
 _refln_observed_status 
   1   0   0     1499.89     1423.45     58.57 o 
   2   0   0     4845.70     4693.03     30.15 o 
   3   0   0     4022.95     4140.13     27.48 o 
   4   0   0       21.37       31.39      1.73 o 
   5   0   0     2052.56     1969.95     14.45 o 
   6   0   0        0.84        0.80      1.43 o 
   7   0   0       80.13       79.93      3.49 o 
   8   0   0       34.20       32.99      4.05 o 
   9   0   0       43.28       54.39      6.50 o 
  -9   1   0        9.21       10.61      3.48 o 
  -8   1   0       34.87       43.05      4.63 o 
  -7   1   0        4.71        5.67      2.32 o 
  -6   1   0       24.23       23.86      1.99 o 
  -5   1   0     3539.07     3578.93     21.48 o 
  -4   1   0        5.93        8.25      0.77 o 
  -3   1   0     2845.33     2802.75     16.49 o 
  -2   1   0      790.40      807.36      5.64 o 
  -1   1   0      404.38      408.79      3.39 o 
   1   1   0    10681.41    10635.67    118.70 o 
   2   1   0     1334.15     1292.72      9.60 o 
   3   1   0        7.94        6.11      1.28 o 
   4   1   0      448.35      388.25      3.97 o 
   5   1   0      311.29      306.76      3.50 o 
   6   1   0      230.51      215.03      5.45 o 
   7   1   0        0.75        1.10      2.43 o 
   8   1   0        0.75        3.09      2.96 o 
   9   1   0        3.16        2.08      3.70 o 
  -9   2   0       21.31       18.21      4.63 o 
  -8   2   0       58.22       62.03      3.67 o 
  -7   2   0        7.88        6.88      1.81 o 
  -6   2   0      107.85       87.62      2.17 o 
  -5   2   0      739.54      704.22      5.15 o 
  -4   2   0     6893.43     7112.74     41.50 o 
  -3   2   0      180.44      193.30      1.85 o 
  -2   2   0     4144.53     4152.46     26.77 o 
  -1   2   0     6451.86     6651.31     60.17 o 
   0   2   0      245.65      248.82      2.48 o 
   1   2   0     9905.03     9710.23     78.03 o 
   2   2   0      242.70      254.82      2.40 o 
   3   2   0     1216.24     1233.98     10.15 o 
   4   2   0     2897.83     2957.54     26.45 o 
   5   2   0        0.48       -1.19      1.52 o 
   6   2   0      425.06      423.73      5.72 o 
   7   2   0       12.67       14.42      2.74 o 
   8   2   0        3.01       -0.82      3.17 o 
  -9   3   0       71.52       82.74      4.26 o 
  -8   3   0        5.96        3.29      2.37 o 
  -7   3   0      111.10      115.14      3.08 o 
  -6   3   0      738.02      670.24      5.25 o 
  -5   3   0       13.91       15.70      1.87 o 
  -4   3   0     3186.53     3080.93     17.16 o 
  -3   3   0      213.32      260.00      2.32 o 
  -2   3   0     2978.19     2975.58     21.44 o 
  -1   3   0     6034.62     6258.61     62.98 o 
   0   3   0      564.10      573.23      5.27 o 
   1   3   0     3153.58     3060.07     21.81 o 
   2   3   0       51.99       61.28      1.37 o 
   3   3   0       55.74       56.90      1.46 o 
   4   3   0     1168.95     1207.63     12.34 o 
   5   3   0        2.05        2.39      1.58 o 
   6   3   0       24.70       33.67      3.34 o 
   7   3   0        7.45       12.19      2.71 o 
   8   3   0        0.94        0.95      3.65 o 
  -9   4   0      114.69      122.76      5.80 o 
  -8   4   0        0.29       -2.21      2.66 o 
  -7   4   0      283.16      304.65      4.39 o 
  -6   4   0      249.94      242.02      4.18 o 
  -5   4   0       91.39       83.93      1.92 o 
  -4   4   0     1371.05     1324.07      8.69 o 
  -3   4   0      457.46      439.43      3.45 o 
  -2   4   0      304.13      294.02      5.21 o 
  -1   4   0     1503.16     1643.24     13.97 o 
   0   4   0      607.25      569.67      5.52 o 
   1   4   0      927.57      906.87      7.79 o 
   2   4   0     1722.16     1696.36     13.15 o 
   3   4   0       16.60       17.33      3.01 o 
   4   4   0        0.78        3.46      2.63 o 
   5   4   0      727.36      709.21     17.21 o 
   6   4   0        1.70       -0.63      2.17 o 
   7   4   0       20.40       34.45      4.15 o 
   8   4   0       30.67       42.35      4.65 o 
  -9   5   0       72.27       75.92      5.53 o 
  -8   5   0      234.43      217.04      8.28 o 
  -7   5   0       89.57       73.25      2.93 o 
  -6   5   0       19.33       19.68      2.20 o 
  -5   5   0     1300.40     1281.56      9.61 o 
  -4   5   0       61.58       67.51      2.00 o 
  -3   5   0     2138.40     2041.72     13.84 o 
  -2   5   0     1601.15     1721.66     13.10 o 
  -1   5   0     1131.68     1181.26      9.26 o 
   0   5   0     4493.10     4588.70     32.74 o 
   1   5   0      266.75      285.55      3.59 o 
   2   5   0     2431.52     2431.04     18.65 o 
   3   5   0      819.55      820.14     12.49 o 
   4   5   0       36.14       36.65      4.42 o 
   5   5   0      150.42      157.38      9.11 o 
  -8   6   0      236.25      245.22      4.58 o 
  -7   6   0        0.54       -1.55      2.03 o 
  -6   6   0       89.42       90.11      2.87 o 
  -5   6   0     1883.09     1842.77     13.26 o 
  -4   6   0       17.21       15.73      1.55 o 
  -3   6   0     4729.40     4480.12     30.43 o 
  -2   6   0      252.23      271.54      3.98 o 
  -1   6   0      268.27      267.98      4.84 o 
   0   6   0     1128.40     1096.29     10.29 o 
   1   6   0        4.85        3.69      1.46 o 
   2   6   0      390.02      427.69      5.03 o 
   3   6   0       12.61       13.24      3.67 o 
   4   6   0       24.51       18.69      3.81 o 
   5   6   0       51.98       45.81      7.30 o 
  -8   7   0      156.15      163.80      4.22 o 
  -7   7   0       31.81       20.75      2.58 o 
  -6   7   0       32.80       24.66      2.27 o 
  -5   7   0        3.39        8.60      1.61 o 
  -4   7   0      804.87      759.56      7.01 o 
  -3   7   0       15.45       14.67      1.99 o 
  -2   7   0      424.47      403.42      6.09 o 
  -1   7   0      832.03      780.04      8.09 o 
   0   7   0      112.78      109.13      3.12 o 
   1   7   0      865.05      851.30     14.11 o 
   2   7   0      175.69      153.04      5.72 o 
   3   7   0      119.52      133.57      5.87 o 
   4   7   0       31.62       31.24      5.05 o 
   5   7   0       10.44        2.70      5.31 o 
   6   7   0       51.48       69.16      9.62 o 
  -8   8   0       15.18       10.56      2.93 o 
  -7   8   0      135.20      138.29      3.61 o 
  -6   8   0      121.00      133.81      3.05 o 
  -5   8   0        8.90       10.68      2.39 o 
  -4   8   0      703.58      708.77      7.27 o 
  -3   8   0      653.67      649.37      7.72 o 
  -2   8   0     1076.04     1040.13     10.62 o 
  -1   8   0      534.61      485.04      6.26 o 
   0   8   0      181.15      174.81      4.06 o 
   1   8   0     1253.01     1269.33     14.02 o 
   2   8   0      127.43      127.59      8.53 o 
   3   8   0       35.90       54.63      5.95 o 
   4   8   0       19.53       14.05      4.90 o 
   5   8   0        0.10       -1.43      7.03 o 
  -7   9   0       91.90      101.81      3.58 o 
  -6   9   0       63.58       60.73      4.82 o 
  -5   9   0        0.06       -0.55      2.41 o 
  -4   9   0      713.68      701.73      9.61 o 
  -3   9   0       21.84       20.66      2.90 o 
  -2   9   0       37.97       42.42      3.39 o 
  -1   9   0       24.09       15.24      2.57 o 
   0   9   0       94.67       93.89      4.28 o 
   1   9   0        9.08       12.61      4.53 o 
   2   9   0       71.93       75.16      6.53 o 
   3   9   0       12.48        2.92      5.05 o 
   4   9   0        0.72       -3.28      7.01 o 
  -6  10   0       17.60       16.85      5.19 o 
  -5  10   0      158.80      159.90      6.40 o 
  -4  10   0        0.13        1.68      3.76 o 
  -3  10   0      584.78      566.74      7.77 o 
  -2  10   0      165.09      154.21      4.56 o 
  -1  10   0      147.37      162.51      4.88 o 
   0  10   0      297.07      294.97      6.59 o 
   1  10   0       65.82       69.81      6.93 o 
   2  10   0      145.21      173.03     11.66 o 
   3  10   0       21.37       13.75      7.43 o 
  -4  11   0       11.42        8.89      4.55 o 
  -3  11   0      203.57      208.67      6.80 o 
  -2  11   0        8.74        8.07      4.27 o 
  -1  11   0       42.76       53.80      7.24 o 
   0  11   0      120.54      102.54     10.52 o 
   1  11   0        3.78       -0.87      7.53 o 
  -2 -11   1       90.17       98.90      9.25 o 
  -1 -11   1       49.02       34.58      7.67 o 
   0 -11   1      182.07      210.83     15.28 o 
   1 -11   1       14.59       14.78      4.27 o 
   2 -11   1      107.61      106.71      5.92 o 
   3 -11   1       21.79       22.70      4.66 o 
   4 -11   1        3.05        9.92      4.62 o 
   5 -11   1       73.07       75.03      6.27 o 
  -3 -10   1       10.18        5.26      6.00 o 
  -2 -10   1        0.04        0.38      4.96 o 
  -1 -10   1        5.84        8.99      4.93 o 
   0 -10   1       10.07       12.98      3.35 o 
   1 -10   1      712.62      706.33     10.16 o 
   2 -10   1       81.02       67.36      3.99 o 
   3 -10   1      220.18      201.16      5.12 o 
   4 -10   1      264.12      257.67      5.19 o 
   5 -10   1        3.13       -2.48      3.71 o 
   6 -10   1      461.85      471.09     10.45 o 
  -4  -9   1       36.72       54.00      7.00 o 
  -3  -9   1       17.69       20.68      9.19 o 
  -2  -9   1      236.36      216.26      7.78 o 
  -1  -9   1      284.77      305.68      5.86 o 
   0  -9   1       12.48       10.23      2.86 o 
   1  -9   1     1015.91     1051.33     11.01 o 
   2  -9   1        1.04       -0.76      2.34 o 
   3  -9   1      117.42      121.45      3.87 o 
   4  -9   1      543.57      520.62      6.85 o 
   5  -9   1        5.88        4.22      2.42 o 
   6  -9   1      329.57      335.42      4.30 o 
   7  -9   1       36.45       43.85      3.51 o 
  -5  -8   1        9.17        6.13      5.95 o 
  -4  -8   1      152.08      165.82      7.42 o 
  -3  -8   1       43.56       45.31      6.81 o 
  -2  -8   1        7.07       12.86      5.67 o 
  -1  -8   1       16.15       16.81      2.60 o 
   0  -8   1        8.52       11.06      3.27 o 
   1  -8   1      343.57      327.28      5.05 o 
   2  -8   1      568.69      547.06      6.75 o 
   3  -8   1      179.92      186.33      3.40 o 
   4  -8   1        3.81        4.34      2.00 o 
   5  -8   1      908.32      905.31      7.58 o 
   6  -8   1       74.63       68.15      2.88 o 
   7  -8   1      282.24      308.87      5.96 o 
   8  -8   1        7.95        7.48      3.16 o 
  -6  -7   1        8.69        0.56      5.76 o 
  -5  -7   1        1.65        4.79      4.60 o 
  -4  -7   1       95.18       91.43     10.51 o 
  -3  -7   1       47.49       65.17      7.85 o 
  -2  -7   1      417.43      379.09      5.65 o 
  -1  -7   1       64.96       65.43      3.76 o 
   0  -7   1     2077.29     2077.22     20.97 o 
   1  -7   1       26.34       28.96      2.53 o 
   2  -7   1     2690.80     2632.99     22.72 o 
   3  -7   1        9.38        8.76      1.65 o 
   4  -7   1      960.06      982.94      7.30 o 
   5  -7   1     1548.80     1513.14     10.63 o 
   6  -7   1        3.37        6.64      1.93 o 
   7  -7   1      440.06      446.24      5.32 o 
   8  -7   1        0.06       -0.22      2.76 o 
  -6  -6   1        2.50        0.93      5.90 o 
  -5  -6   1       45.99       66.32      5.46 o 
  -4  -6   1      105.66       91.97      5.41 o 
  -3  -6   1      806.17      750.35     11.99 o 
  -2  -6   1       90.08       78.09      2.75 o 
  -1  -6   1     1492.49     1527.83     15.47 o 
   0  -6   1     1571.45     1480.61     13.33 o 
   1  -6   1        0.32        3.20      1.43 o 
   2  -6   1     2131.78     2072.55     15.81 o 
   3  -6   1       15.03       18.59      1.54 o 
   4  -6   1      236.74      243.55      2.96 o 
   5  -6   1       37.81       27.28      2.45 o 
   6  -6   1      258.08      278.53      4.21 o 
   7  -6   1      134.09      135.79      4.52 o 
   8  -6   1       37.09       51.28      4.52 o 
  -6  -5   1       71.70       55.36      8.27 o 
  -5  -5   1      309.78      308.30      7.45 o 
  -4  -5   1      109.98      121.39      7.51 o 
  -3  -5   1      515.61      494.00      8.80 o 
  -2  -5   1      254.24      285.08     10.36 o 
  -1  -5   1       83.41       86.61      2.55 o 
   0  -5   1       16.54       14.33      1.61 o 
   1  -5   1     2725.64     2628.05     21.99 o 
   2  -5   1        8.47       10.18      1.20 o 
   3  -5   1     3405.38     3469.62     21.43 o 
   4  -5   1     1492.67     1477.65     10.60 o 
   5  -5   1       11.87       16.95      1.57 o 
   6  -5   1     1720.34     1675.59     12.35 o 
   7  -5   1        0.63        2.32      2.04 o 
   8  -5   1      130.14      135.32      5.52 o 
   9  -5   1       73.87       80.83      5.60 o 
  -8  -4   1        2.18        5.34      3.73 o 
  -7  -4   1       43.70       40.21      4.81 o 
  -6  -4   1       42.57       47.00      8.72 o 
  -5  -4   1       25.45       28.22      3.23 o 
  -4  -4   1      446.80      452.66      4.70 o 
  -3  -4   1       22.50       22.74      1.02 o 
  -2  -4   1     4645.52     4718.59     53.56 o 
  -1  -4   1     1428.93     1402.34     16.65 o 
   0  -4   1     1967.63     2180.70     18.20 o 
   1  -4   1     7131.63     7041.51     48.87 o 
   2  -4   1        1.44        1.57      0.69 o 
   3  -4   1     3202.44     3223.70     21.30 o 
   4  -4   1      364.92      320.59      3.32 o 
   5  -4   1        3.80        7.33      1.15 o 
   6  -4   1      624.06      633.46      5.17 o 
   7  -4   1      298.67      289.89      6.06 o 
   8  -4   1       90.47       94.42      3.80 o 
   9  -4   1        2.79        4.31      3.05 o 
  -8  -3   1        3.26        7.24      3.91 o 
  -7  -3   1      202.60      213.17      5.14 o 
  -6  -3   1        7.22        4.22      1.96 o 
  -5  -3   1       27.83       28.76      3.97 o 
  -4  -3   1     1248.81     1124.77      9.65 o 
  -3  -3   1      392.53      427.87      3.38 o 
  -2  -3   1     1979.41     2024.05     15.30 o 
  -1  -3   1       83.51       73.41      1.22 o 
   0  -3   1      582.77      535.10      4.23 o 
   1  -3   1      272.88      265.56      2.18 o 
   2  -3   1     4912.27     5127.53     33.00 o 
   3  -3   1     1182.84     1245.47      8.75 o 
   4  -3   1      673.00      699.26      4.96 o 
   5  -3   1      162.77      159.76      2.93 o 
   6  -3   1      129.61      128.71      3.75 o 
   7  -3   1      616.60      630.20      8.66 o 
   8  -3   1        4.91        3.21      2.44 o 
   9  -3   1        1.61       -0.30      3.84 o 
  -9  -2   1      113.19      118.67      6.21 o 
  -8  -2   1       45.54       45.65      5.97 o 
  -7  -2   1      123.49      116.55      3.92 o 
  -6  -2   1        9.15        4.80      1.89 o 
  -5  -2   1        0.25       -1.00      2.00 o 
  -4  -2   1      624.25      594.59      6.36 o 
  -3  -2   1     2516.12     2465.96     19.45 o 
  -2  -2   1       18.94       17.48      1.63 o 
  -1  -2   1     1270.01     1418.15     11.83 o 
   0  -2   1     1269.20     1276.24     10.67 o 
   1  -2   1        0.02        2.98      1.30 o 
   2  -2   1     9710.12     9893.15     63.61 o 
   3  -2   1     1052.23     1141.91      7.21 o 
   4  -2   1     1462.28     1470.80      9.28 o 
   5  -2   1      732.88      715.85      5.97 o 
   6  -2   1        0.68       -0.53      2.42 o 
   7  -2   1      327.61      332.29      4.80 o 
   8  -2   1        0.11        0.16      2.97 o 
   9  -2   1       32.49       37.83      4.85 o 
  -9  -1   1        0.66       -1.00      3.56 o 
  -8  -1   1       82.31       87.01      4.90 o 
  -7  -1   1      276.01      253.50      4.58 o 
  -6  -1   1      123.50      120.30      3.21 o 
  -5  -1   1      139.19      129.94      2.38 o 
  -4  -1   1      292.54      320.25      2.65 o 
  -3  -1   1     7358.65     7318.04     47.00 o 
  -2  -1   1     1284.65     1302.45     11.87 o 
  -1  -1   1     6288.71     6455.17     51.82 o 
   0  -1   1       66.08       67.54      1.98 o 
   1  -1   1      555.78      596.09      4.24 o 
   2  -1   1     8784.33     8837.47     52.71 o 
   3  -1   1      334.34      339.00      2.61 o 
   4  -1   1       13.78        7.84      0.80 o 
   5  -1   1      674.71      685.84      5.29 o 
   6  -1   1       12.09       12.31      1.78 o 
   7  -1   1      453.67      422.73     12.34 o 
   8  -1   1       46.45       58.16      4.39 o 
   9  -1   1        1.17        4.51      3.75 o 
  -9   0   1       31.69       35.63      4.69 o 
  -8   0   1      288.51      306.43      6.04 o 
  -7   0   1        2.72        1.85      2.10 o 
  -6   0   1      634.12      647.56      6.00 o 
  -5   0   1       71.49       58.58      2.33 o 
  -4   0   1      184.90      166.83      1.84 o 
  -3   0   1     3989.97     3932.62     23.09 o 
  -2   0   1      233.79      236.20      2.28 o 
  -1   0   1     4189.45     4021.98     32.08 o 
   1   0   1      363.82      377.54      3.04 o 
   2   0   1      229.75      252.34      4.14 o 
   3   0   1     1556.29     1435.20      9.76 o 
   4   0   1      133.26      112.95      1.62 o 
   5   0   1      372.98      359.30      4.24 o 
   6   0   1     2109.63     2026.69     17.54 o 
   7   0   1       48.45       43.25      3.65 o 
   8   0   1      111.87      125.61      4.86 o 
   9   0   1        0.57       -3.28      9.49 o 
  -9   1   1       11.09       10.83      3.38 o 
  -8   1   1       71.52       81.76      3.33 o 
  -7   1   1      413.32      411.59      6.03 o 
  -6   1   1       34.37       31.13      2.32 o 
  -5   1   1       86.97       88.68      2.13 o 
  -4   1   1      805.42      711.84      4.90 o 
  -3   1   1       42.54       52.95      2.92 o 
  -2   1   1     5206.29     5160.49     36.47 o 
  -1   1   1        8.39       11.70      0.74 o 
   0   1   1      293.92      328.87      3.39 o 
   1   1   1    25799.56    25610.30    410.52 o 
   2   1   1      521.50      512.68      3.49 o 
   3   1   1     5351.98     5250.83     34.18 o 
   4   1   1      233.29      243.43      3.44 o 
   5   1   1       35.79       28.58      2.33 o 
   6   1   1      241.20      239.31      4.78 o 
   7   1   1       55.42       50.66      4.65 o 
   8   1   1       70.67       78.37      6.69 o 
  -9   2   1       28.01       34.57      4.40 o 
  -8   2   1       68.68       67.57      3.28 o 
  -7   2   1      613.87      628.93      8.90 o 
  -6   2   1       28.66       27.91      1.88 o 
  -5   2   1      332.32      332.89      3.07 o 
  -4   2   1     2668.04     2615.61     15.80 o 
  -3   2   1      118.80      120.94      1.82 o 
  -2   2   1     6305.88     6484.07     46.07 o 
  -1   2   1        0.05        3.04      1.45 o 
   0   2   1      735.12      696.98      6.98 o 
   1   2   1     8797.09     8854.16     75.22 o 
   2   2   1     6353.16     6585.33     58.73 o 
   3   2   1        8.03       15.46      0.94 o 
   4   2   1      607.23      606.66      6.45 o 
   5   2   1       87.91       77.30      2.79 o 
   6   2   1       14.42       15.48      2.93 o 
   7   2   1       88.70       83.49      4.32 o 
   8   2   1        0.28       -1.14      3.18 o 
  -9   3   1        2.91        1.75      6.54 o 
  -8   3   1        7.09        6.30      2.69 o 
  -7   3   1      265.74      280.54      4.04 o 
  -6   3   1      160.11      153.11      3.65 o 
  -5   3   1      319.08      358.47      3.27 o 
  -4   3   1     1071.89     1150.38      8.35 o 
  -3   3   1     3177.90     3239.42     23.45 o 
  -2   3   1      332.45      327.50      6.33 o 
  -1   3   1     4902.24     4901.89     45.24 o 
   0   3   1      489.41      490.72      5.45 o 
   1   3   1     1083.01     1061.88      8.27 o 
   2   3   1     3137.05     2895.99     21.60 o 
   3   3   1       21.63       30.06      2.19 o 
   4   3   1     1386.73     1341.59     45.79 o 
   5   3   1       69.94       67.69      2.52 o 
   6   3   1        3.54        4.32      2.06 o 
   7   3   1      131.82      150.23      4.61 o 
   8   3   1        0.63        1.65      2.92 o 
  -9   4   1        4.94        4.09      3.20 o 
  -8   4   1      119.24      117.05      4.80 o 
  -7   4   1      166.85      170.03      3.97 o 
  -6   4   1      825.92      807.29      6.18 o 
  -5   4   1      217.14      200.78      2.86 o 
  -4   4   1      119.55      135.85      2.38 o 
  -3   4   1     6000.22     6091.07     43.36 o 
  -2   4   1       25.25       26.73      1.73 o 
  -1   4   1     7897.23     8076.18     66.87 o 
   0   4   1     1741.79     1893.25     18.30 o 
   1   4   1        3.14        3.72      0.82 o 
   2   4   1     1676.81     1691.23     13.15 o 
   3   4   1       44.18       33.72      2.92 o 
   4   4   1       99.04      104.34      7.27 o 
  -9   5   1        3.50        7.45      3.47 o 
  -8   5   1      110.98      121.63      4.40 o 
  -7   5   1        8.33        7.40      1.96 o 
  -6   5   1     1120.02     1138.43      8.17 o 
  -5   5   1        1.06       -0.20      1.35 o 
  -4   5   1      127.78      129.65      2.40 o 
  -3   5   1      421.28      413.59      5.20 o 
  -2   5   1     2406.70     2515.45     21.24 o 
  -1   5   1       69.38       51.79      1.95 o 
   0   5   1      418.75      408.50      4.07 o 
   1   5   1      361.34      345.26      3.69 o 
   2   5   1       46.82       51.57      1.67 o 
   3   5   1      620.11      604.79      8.26 o 
   4   5   1        0.08       -4.61      3.07 o 
   5   5   1       97.47      112.22      7.93 o 
  -9   6   1        0.02        4.21      4.86 o 
  -8   6   1       91.78      101.48      3.81 o 
  -7   6   1      133.61      127.21      4.33 o 
  -6   6   1       42.52       44.54      2.59 o 
  -5   6   1      573.96      564.66      5.24 o 
  -4   6   1      819.33      811.04      8.88 o 
  -3   6   1        5.95        8.50      2.49 o 
  -2   6   1     1760.26     1701.00     15.15 o 
  -1   6   1        4.95        7.48      1.22 o 
   0   6   1      953.02      939.86      8.48 o 
   1   6   1     1246.18     1204.96      9.70 o 
   2   6   1      232.41      224.90      5.90 o 
   3   6   1     1252.71     1241.37     14.59 o 
   4   6   1       62.44       53.90      7.19 o 
   5   6   1       26.75       35.87      7.59 o 
  -8   7   1        0.16       -3.86      2.57 o 
  -7   7   1      396.91      399.23      4.96 o 
  -6   7   1       48.82       49.98      2.60 o 
  -5   7   1       39.02       37.79      2.39 o 
  -4   7   1       84.72       72.03      2.65 o 
  -3   7   1        2.60        6.31      1.97 o 
  -2   7   1     1688.55     1637.19     14.89 o 
  -1   7   1        0.14        1.53      1.77 o 
   0   7   1      294.36      307.61      4.07 o 
   1   7   1       30.42       31.02      2.54 o 
   2   7   1       85.17       77.19      5.45 o 
   3   7   1       69.41       76.45      4.45 o 
   4   7   1       17.08       11.24      5.87 o 
   5   7   1        4.39       10.94      6.32 o 
  -8   8   1        0.72       -1.29      2.93 o 
  -7   8   1      199.86      225.22      4.14 o 
  -6   8   1       39.62       36.67      3.68 o 
  -5   8   1      384.47      376.50      6.38 o 
  -4   8   1        1.11        3.88      1.97 o 
  -3   8   1      137.55      133.92      3.20 o 
  -2   8   1      236.10      237.20      3.79 o 
  -1   8   1      752.91      744.48      7.10 o 
   0   8   1       99.06       72.48      3.48 o 
   1   8   1      113.94      121.38      9.36 o 
   2   8   1      120.35      102.82      6.28 o 
   3   8   1       36.97       26.62      4.84 o 
   4   8   1      149.69      155.47      9.97 o 
  -7   9   1       34.48       34.65      4.43 o 
  -6   9   1      245.82      254.07      6.00 o 
  -5   9   1       30.85       28.13      2.85 o 
  -4   9   1      245.40      247.53      5.04 o 
  -3   9   1       81.12       86.72      3.88 o 
  -2   9   1      137.16      144.30      4.06 o 
  -1   9   1      494.99      526.04      6.93 o 
   0   9   1       33.20       24.58      3.09 o 
   1   9   1      157.55      167.34      7.44 o 
   2   9   1       99.56      115.29      7.16 o 
   3   9   1       19.76       22.02      7.08 o 
  -6  10   1      210.24      228.36      6.61 o 
  -5  10   1        7.31        9.67      4.09 o 
  -4  10   1       83.49       88.30      5.13 o 
  -3  10   1      119.84      109.29      5.67 o 
  -2  10   1       17.21        9.79      3.16 o 
  -1  10   1        5.67        7.66      3.16 o 
   0  10   1       51.80       64.86      7.03 o 
   1  10   1        3.70       -5.31      6.48 o 
   2  10   1        0.44        6.79      7.38 o 
  -3  11   1       14.33       30.32      7.53 o 
  -2  11   1      186.34      187.45      7.94 o 
  -1  11   1      107.66      117.10      6.41 o 
   1 -12   2       11.79        6.66      4.55 o 
   2 -12   2       50.57       59.96      8.09 o 
  -2 -11   2       78.52       84.96      9.97 o 
  -1 -11   2        1.38       -7.11      6.66 o 
   0 -11   2      127.24      121.68      5.92 o 
   1 -11   2       96.26      104.85      8.08 o 
   2 -11   2       85.56       69.20      5.25 o 
   3 -11   2      540.08      573.38      9.84 o 
   4 -11   2       67.68       66.59      8.34 o 
   5 -11   2      227.00      234.34     15.64 o 
  -4 -10   2       49.24       48.56      9.73 o 
  -3 -10   2       47.91       34.82      6.50 o 
  -2 -10   2      321.19      334.70      9.07 o 
  -1 -10   2       26.15       30.69      6.56 o 
   0 -10   2      287.75      284.96      6.10 o 
   1 -10   2      207.45      232.36      6.06 o 
   2 -10   2       23.28       32.38      3.30 o 
   3 -10   2      419.44      428.12      6.38 o 
   4 -10   2        8.44       10.50      2.90 o 
   5 -10   2       50.08       45.79      4.28 o 
   6 -10   2        0.38        1.15      2.48 o 
  -5  -9   2       87.08       86.63     10.05 o 
  -4  -9   2       18.20       15.13      5.22 o 
  -3  -9   2        1.00        1.36      5.80 o 
  -2  -9   2      106.60       99.57      7.12 o 
  -1  -9   2        1.35       -0.61      2.71 o 
   0  -9   2       57.68       45.45      4.30 o 
   1  -9   2        0.52       -0.76      3.23 o 
   2  -9   2      292.98      282.42      5.21 o 
   3  -9   2       58.42       56.35      3.84 o 
   4  -9   2      961.87      921.07      9.72 o 
   5  -9   2       37.83       38.11      2.47 o 
   6  -9   2       34.58       37.71      2.71 o 
   7  -9   2      211.08      206.28      5.43 o 
  -6  -8   2        2.80        4.15      6.93 o 
  -5  -8   2        1.53       -2.51      7.14 o 
  -4  -8   2       86.60       75.76      6.35 o 
  -3  -8   2       42.74       52.45      5.24 o 
  -2  -8   2        0.46       -0.96      4.49 o 
  -1  -8   2     1211.04     1207.48     25.99 o 
   0  -8   2       85.54       80.56      3.59 o 
   1  -8   2      852.85      871.02      9.70 o 
   2  -8   2     2054.78     1977.95     17.93 o 
   3  -8   2       98.81       94.45      2.20 o 
   4  -8   2      105.00      104.78      2.49 o 
   5  -8   2        3.54        8.97      2.60 o 
   6  -8   2       11.56        8.22      2.42 o 
   7  -8   2      198.16      193.24      4.11 o 
  -6  -7   2       58.23       67.76      8.57 o 
  -5  -7   2       81.03       86.97      7.93 o 
  -4  -7   2      401.49      362.25      8.48 o 
  -3  -7   2     1578.56     1561.58     21.99 o 
  -2  -7   2      251.10      230.07      9.45 o 
  -1  -7   2      712.45      642.12      8.00 o 
   0  -7   2        5.92        5.51      2.41 o 
   1  -7   2      100.68      121.64      4.76 o 
   2  -7   2      520.82      482.31      4.20 o 
   3  -7   2      239.16      218.31      2.76 o 
   4  -7   2      748.32      751.11      6.43 o 
   5  -7   2       18.71       21.83      1.78 o 
   6  -7   2      114.89      118.21      4.04 o 
   7  -7   2       11.15        6.45      2.54 o 
   8  -7   2      202.62      210.09      6.28 o 
  -6  -6   2      149.42      138.17      9.82 o 
  -5  -6   2      142.20      141.24      6.18 o 
  -4  -6   2       16.36        3.68      3.08 o 
  -3  -6   2        0.77        1.58      2.90 o 
  -2  -6   2     1545.92     1567.17     15.89 o 
  -1  -6   2      428.54      422.51      5.65 o 
   0  -6   2      562.83      506.03      5.75 o 
   1  -6   2      184.08      143.43      1.64 o 
   2  -6   2        3.83        2.16      1.33 o 
   3  -6   2     4282.77     4173.82     25.70 o 
   4  -6   2      409.30      403.83      3.86 o 
   5  -6   2     1305.78     1285.45      9.81 o 
   6  -6   2      269.48      254.00      3.82 o 
   7  -6   2       20.50       17.79      3.01 o 
   8  -6   2      264.19      250.98      9.08 o 
  -8  -5   2        0.50        4.52      3.81 o 
  -7  -5   2       94.90      111.62      4.77 o 
  -6  -5   2       44.63       46.58      3.88 o 
  -5  -5   2      690.10      702.37     10.46 o 
  -4  -5   2      118.70      129.02      3.55 o 
  -3  -5   2      718.01      743.99      5.68 o 
  -2  -5   2     2303.81     2167.60     17.23 o 
  -1  -5   2        0.67        1.97      0.69 o 
   0  -5   2     8393.94     8708.02     49.90 o 
   1  -5   2     2849.34     2974.69     19.26 o 
   2  -5   2       26.55       31.99      1.38 o 
   3  -5   2     3260.72     3246.00     20.12 o 
   4  -5   2      389.01      386.81      4.43 o 
   5  -5   2     1034.03     1030.44      8.10 o 
   6  -5   2       19.01       20.36      1.97 o 
   7  -5   2       24.51       34.24      6.86 o 
   8  -5   2       29.57       21.66      4.16 o 
  -8  -4   2       18.71       14.67      4.10 o 
  -7  -4   2       12.38       18.79      4.08 o 
  -6  -4   2       12.26       13.36      2.56 o 
  -5  -4   2      539.82      497.24      5.38 o 
  -4  -4   2        4.70        9.19      1.33 o 
  -3  -4   2       26.24       25.76      1.28 o 
  -2  -4   2     1218.95     1153.62      9.51 o 
  -1  -4   2     1626.34     1601.13     12.77 o 
   0  -4   2     2851.37     3111.64     24.23 o 
   1  -4   2      713.44      813.93      5.78 o 
   2  -4   2       66.77       39.44      1.27 o 
   3  -4   2       19.08       13.67      1.11 o 
   4  -4   2     3423.41     3424.99     22.81 o 
   5  -4   2       52.63       52.38      2.56 o 
   6  -4   2      298.80      318.33      3.66 o 
   7  -4   2      238.60      249.26      4.38 o 
   8  -4   2       19.42       17.80      2.81 o 
   9  -4   2       54.55       52.99      6.03 o 
  -9  -3   2       12.37       15.02      4.78 o 
  -8  -3   2        1.42       -3.99      3.78 o 
  -7  -3   2       12.02       13.14      2.45 o 
  -6  -3   2      265.73      260.70      4.87 o 
  -5  -3   2       38.94       36.61      2.90 o 
  -4  -3   2        8.12       11.96      1.04 o 
  -3  -3   2       89.70       54.94      1.71 o 
  -2  -3   2       10.09        7.83      0.64 o 
  -1  -3   2    12023.25    12174.85     92.76 o 
   0  -3   2        7.36       11.21      1.72 o 
   1  -3   2     5375.89     5783.62     36.54 o 
   2  -3   2     3858.38     3935.24     25.07 o 
   3  -3   2       65.38       74.75      1.63 o 
   4  -3   2     3682.64     3615.39     21.62 o 
   5  -3   2        0.66        0.04      1.11 o 
   6  -3   2       43.21       40.77      2.68 o 
   7  -3   2       82.01       83.91      7.35 o 
   8  -3   2       60.79       58.47      4.99 o 
   9  -3   2       41.62       58.41      5.95 o 
  -9  -2   2        6.32       10.04      3.77 o 
  -8  -2   2        0.98        3.00      2.80 o 
  -7  -2   2       18.20       19.35      2.47 o 
  -6  -2   2      709.36      689.87      9.22 o 
  -5  -2   2       15.54       14.86      1.34 o 
  -4  -2   2     2659.54     2627.86     16.68 o 
  -3  -2   2     1328.52     1302.07      8.79 o 
  -2  -2   2     1338.24     1396.04      9.21 o 
  -1  -2   2     9839.37    10189.42     79.68 o 
   0  -2   2     2354.31     2467.42     27.38 o 
   1  -2   2     2658.30     2957.32     15.84 o 
   2  -2   2       71.97       71.60      1.51 o 
   3  -2   2     1483.75     1538.12     11.60 o 
   4  -2   2     1340.46     1393.96      9.56 o 
   5  -2   2     1547.40     1559.91     11.01 o 
   6  -2   2       73.60       68.54      4.25 o 
   7  -2   2        0.03       -3.13      2.55 o 
   8  -2   2      157.80      174.85      5.43 o 
   9  -2   2        7.36       11.38      4.03 o 
  -9  -1   2        0.83        7.26      3.39 o 
  -8  -1   2      201.27      199.87      4.66 o 
  -7  -1   2       85.43       95.18      3.75 o 
  -6  -1   2     1030.93     1019.98      8.46 o 
  -5  -1   2      439.61      429.47      3.53 o 
  -4  -1   2      470.46      488.74      4.70 o 
  -3  -1   2       54.62       43.30      1.54 o 
  -2  -1   2     1020.43      955.41      7.28 o 
  -1  -1   2     3437.15     3667.40     42.77 o 
   0  -1   2     3107.38     3353.16     40.09 o 
   1  -1   2      407.52      366.55      2.60 o 
   2  -1   2     1235.81     1164.31      7.34 o 
   3  -1   2     2315.95     2214.09     12.64 o 
   4  -1   2       54.46       44.61      1.42 o 
   5  -1   2     1972.76     1944.42     14.34 o 
   6  -1   2        0.74        0.24      2.15 o 
   7  -1   2       91.54       93.00      4.31 o 
   8  -1   2      116.55      124.32      5.05 o 
  -9   0   2        8.51        7.02      3.35 o 
  -8   0   2      115.94      108.58      4.18 o 
  -7   0   2      663.31      638.15      6.26 o 
  -6   0   2       12.82       12.35      1.51 o 
  -5   0   2     1541.39     1482.43      9.54 o 
  -4   0   2        4.67        3.78      0.94 o 
  -3   0   2     3161.57     3136.64     20.10 o 
  -2   0   2     8625.80     8524.52     61.81 o 
  -1   0   2      588.05      602.83      4.93 o 
   0   0   2    15968.02    16047.48    216.72 o 
   1   0   2     6758.19     6990.34     80.01 o 
   2   0   2     1581.63     1649.69     16.56 o 
   3   0   2     2516.83     2560.20     16.96 o 
   4   0   2      284.88      292.55      3.05 o 
   5   0   2       41.72       40.80      2.43 o 
   6   0   2      274.25      258.20      5.02 o 
   7   0   2        6.97        5.56      2.64 o 
   8   0   2        2.10       -4.73      3.15 o 
  -9   1   2       22.31       15.09      2.57 o 
  -8   1   2      113.36      129.23      3.54 o 
  -7   1   2      167.98      158.27      3.25 o 
  -6   1   2        0.20        1.28      1.14 o 
  -5   1   2     3586.53     3576.74     21.50 o 
  -4   1   2        8.87       11.48      0.92 o 
  -3   1   2     2434.02     2512.63     18.33 o 
  -2   1   2     2999.55     2982.61     21.34 o 
  -1   1   2     1930.73     1824.08     21.28 o 
   0   1   2      911.44      874.54     14.32 o 
   1   1   2     2453.05     2463.83     17.92 o 
   2   1   2     1057.24     1125.00      6.65 o 
   3   1   2       14.67       15.84      1.19 o 
   4   1   2      757.62      711.67      6.29 o 
   5   1   2       60.89       52.47      2.96 o 
   6   1   2       38.98       38.24      5.51 o 
   7   1   2       50.48       46.95      4.18 o 
   8   1   2        1.35        0.98      6.56 o 
  -9   2   2        2.61        3.55      2.52 o 
  -8   2   2       32.33       40.63      3.02 o 
  -7   2   2       25.82       22.46      1.79 o 
  -6   2   2      452.55      428.13      3.88 o 
  -5   2   2       11.53       10.27      1.73 o 
  -4   2   2     2519.57     2446.56     18.15 o 
  -3   2   2       75.17      105.81      2.21 o 
  -2   2   2      191.55      194.75      2.63 o 
  -1   2   2     1294.42     1265.56     14.68 o 
   0   2   2      533.12      533.07      5.66 o 
   1   2   2      391.95      320.45      2.97 o 
   2   2   2       39.94       29.48      1.28 o 
   3   2   2      643.21      593.12      5.21 o 
   4   2   2      411.77      370.39      4.58 o 
   5   2   2       19.50       21.63      2.72 o 
   6   2   2      148.78      172.93     10.60 o 
   7   2   2        1.59       -0.71      2.97 o 
   8   2   2        9.44        3.35      3.07 o 
  -9   3   2      166.85      171.15      9.05 o 
  -8   3   2        1.61       -2.42      2.60 o 
  -7   3   2        9.38        9.98      1.82 o 
  -6   3   2     1323.55     1315.32      9.98 o 
  -5   3   2       29.60       33.79      2.24 o 
  -4   3   2     2346.36     2189.35     16.43 o 
  -3   3   2      489.02      497.68      4.47 o 
  -2   3   2     1383.65     1396.86     13.78 o 
  -1   3   2     4402.24     4545.14     50.18 o 
   0   3   2       42.04       46.85      1.88 o 
   1   3   2     2548.31     2606.02     17.85 o 
   2   3   2     1537.32     1685.58     13.01 o 
   3   3   2      113.34      117.49      5.60 o 
   4   3   2      146.25      154.31      5.09 o 
  -9   4   2      200.37      211.51      5.49 o 
  -8   4   2        0.05       -0.27      2.69 o 
  -7   4   2       62.86       75.64      2.54 o 
  -6   4   2      261.29      265.21      3.59 o 
  -5   4   2      151.40      129.18      2.67 o 
  -4   4   2     1312.17     1337.06     10.56 o 
  -3   4   2       58.61       83.57      3.23 o 
  -2   4   2       79.93       88.05      2.38 o 
  -1   4   2       24.83       23.21      1.79 o 
   0   4   2     1590.26     1487.33     11.72 o 
   1   4   2        0.18        0.66      0.84 o 
   2   4   2      425.18      419.31      4.17 o 
   3   4   2      346.16      313.76      5.39 o 
   4   4   2      103.54       94.11      4.69 o 
  -9   5   2       27.10       31.54      5.23 o 
  -8   5   2      173.24      165.40      3.83 o 
  -7   5   2       29.94       28.44      2.21 o 
  -6   5   2       12.63       15.99      1.77 o 
  -5   5   2     1066.07     1065.19      9.07 o 
  -4   5   2        1.48       -1.92      1.71 o 
  -3   5   2     1016.74     1017.12     11.50 o 
  -2   5   2     1532.57     1483.01     14.97 o 
  -1   5   2      200.24      178.03      2.93 o 
   0   5   2     2783.73     2764.72     21.06 o 
   1   5   2      143.67      133.99      2.20 o 
   2   5   2      574.04      592.48      8.74 o 
   3   5   2      133.18      131.87      4.45 o 
   4   5   2       32.55       21.81      3.55 o 
   5   5   2        5.63       14.35      5.42 o 
  -9   6   2       17.12       21.88      4.02 o 
  -8   6   2      128.29      138.25      3.77 o 
  -7   6   2       77.94       76.18      2.81 o 
  -6   6   2       58.29       58.16      2.69 o 
  -5   6   2     1440.22     1448.78     14.34 o 
  -4   6   2        0.13       -1.45      2.03 o 
  -3   6   2      717.50      732.80      8.06 o 
  -2   6   2      168.57      172.62      3.37 o 
  -1   6   2       10.22       16.05      1.56 o 
   0   6   2      110.97      109.76      2.76 o 
   1   6   2      412.75      399.08      4.68 o 
   2   6   2      273.92      239.31      5.23 o 
   3   6   2       63.76       65.89      4.84 o 
   4   6   2       41.49       40.67      5.24 o 
   5   6   2        0.11        4.34      6.16 o 
  -8   7   2       44.41       60.43      3.70 o 
  -7   7   2        4.92        4.42      1.88 o 
  -6   7   2        0.99       -0.68      2.22 o 
  -5   7   2      136.97      141.22      4.84 o 
  -4   7   2      530.79      511.58      6.79 o 
  -3   7   2        7.87        5.32      2.14 o 
  -2   7   2      317.80      329.19      4.81 o 
  -1   7   2      559.64      531.75      7.03 o 
   0   7   2       50.26       45.87      3.01 o 
   1   7   2       58.97       68.07      4.01 o 
   2   7   2        1.29        4.64      3.04 o 
   3   7   2        5.77       14.04      4.10 o 
   4   7   2       80.41       95.67      8.80 o 
   5   7   2        1.60       10.52      6.66 o 
  -7   8   2       80.67       92.25      5.16 o 
  -6   8   2      273.06      272.54      4.59 o 
  -5   8   2       55.54       51.89      3.20 o 
  -4   8   2      414.30      407.23      5.79 o 
  -3   8   2      145.74      132.11      3.91 o 
  -2   8   2       42.20       43.57      3.06 o 
  -1   8   2      202.20      199.96      4.07 o 
   0   8   2       46.93       46.77      3.05 o 
   1   8   2      270.21      281.51      8.10 o 
   2   8   2        0.19        0.65      4.48 o 
   3   8   2        2.50        4.74      4.31 o 
   4   8   2        4.99       -5.55      6.74 o 
  -6   9   2       56.34       62.82      4.58 o 
  -5   9   2        7.31        5.88      3.08 o 
  -4   9   2      182.47      173.23      4.03 o 
  -3   9   2       15.60       17.98      2.40 o 
  -2   9   2        9.78        8.74      2.30 o 
  -1   9   2      153.52      140.43      3.71 o 
   0   9   2       98.00      100.85      4.46 o 
   1   9   2        3.84        5.52      5.09 o 
   2   9   2       59.35       65.98      9.15 o 
  -5  10   2      134.13      135.62      6.00 o 
  -4  10   2       11.07       18.17      4.05 o 
  -3  10   2      319.71      334.87      7.78 o 
  -2  10   2       36.28       36.07      4.88 o 
  -1  10   2       32.01       38.86      5.06 o 
   0  10   2      215.80      247.15     11.90 o 
   1  10   2       29.19       27.49      7.88 o 
   0 -12   3      229.69      251.31      7.63 o 
   1 -12   3       68.76       73.96      6.12 o 
   2 -12   3      254.57      246.17     10.07 o 
   3 -12   3      158.75      155.11      7.32 o 
  -3 -11   3       73.05       54.43      8.51 o 
  -2 -11   3      117.98      133.13     10.31 o 
  -1 -11   3       34.73       31.19      7.11 o 
   0 -11   3      213.93      243.16      7.04 o 
   1 -11   3        1.01       -2.29      5.10 o 
   2 -11   3      103.97       99.82      5.94 o 
   3 -11   3        7.08        3.11      4.05 o 
   4 -11   3       42.63       30.07      4.57 o 
   5 -11   3       82.65       85.20      6.98 o 
  -4 -10   3        3.61       18.45      7.19 o 
  -3 -10   3        0.46        1.49      4.91 o 
  -2 -10   3       12.28        6.52      4.73 o 
  -1 -10   3      349.34      381.26      7.49 o 
   0 -10   3        9.15        7.58      4.05 o 
   1 -10   3      545.53      532.79     13.73 o 
   2 -10   3       19.82       17.79      3.11 o 
   3 -10   3      303.40      300.26      5.61 o 
   4 -10   3      656.21      619.24     12.86 o 
   5 -10   3        1.08        0.17      2.12 o 
   6 -10   3      330.31      331.82      6.04 o 
  -5  -9   3        7.74        4.89      4.85 o 
  -4  -9   3       83.07       95.02      8.58 o 
  -3  -9   3      115.90      115.43      6.51 o 
  -2  -9   3      749.30      724.85     13.05 o 
  -1  -9   3      663.79      669.46      8.82 o 
   0  -9   3       50.84       47.88      3.46 o 
   1  -9   3     1923.18     1857.08     19.62 o 
   2  -9   3       12.98       13.59      2.57 o 
   3  -9   3      427.73      462.61      5.94 o 
   4  -9   3      459.21      434.79      4.99 o 
   5  -9   3       90.53       86.13      3.34 o 
   6  -9   3      374.11      391.20      5.06 o 
   7  -9   3       26.03       29.88      6.79 o 
  -6  -8   3       51.08       58.08      6.90 o 
  -5  -8   3       78.84       84.17      6.34 o 
  -4  -8   3      102.71      114.56      6.57 o 
  -3  -8   3       20.77       20.26      4.05 o 
  -2  -8   3        8.91        4.35      2.22 o 
  -1  -8   3      211.33      210.76      4.54 o 
   0  -8   3      141.93      138.18      4.86 o 
   1  -8   3       95.17       98.89      3.52 o 
   2  -8   3      218.36      216.18      3.17 o 
   3  -8   3       86.67       99.75      2.60 o 
   4  -8   3        0.67        1.10      1.53 o 
   5  -8   3      619.59      617.42      5.67 o 
   6  -8   3       65.38       64.02      3.00 o 
   7  -8   3      264.34      277.44      5.26 o 
  -7  -7   3        0.25        0.77      8.25 o 
  -6  -7   3       17.33        9.12      6.15 o 
  -5  -7   3       68.89       99.10      6.34 o 
  -4  -7   3       28.52       30.44      7.76 o 
  -3  -7   3      772.49      769.08     26.25 o 
  -2  -7   3       74.73       82.85      3.09 o 
  -1  -7   3      732.76      774.18      9.08 o 
   0  -7   3     2954.00     2904.98     25.89 o 
   1  -7   3        8.50       11.12      3.23 o 
   2  -7   3     4985.79     5035.19     32.41 o 
   3  -7   3     1621.97     1535.92     10.45 o 
   4  -7   3     1162.54     1198.56      8.69 o 
   5  -7   3      855.93      810.52      6.62 o 
   6  -7   3      101.58       96.43      3.33 o 
   7  -7   3      187.17      202.53      4.79 o 
   8  -7   3        6.27        2.64      6.09 o 
  -7  -6   3        0.27        7.12      3.11 o 
  -6  -6   3        0.70        1.34      2.39 o 
  -5  -6   3      164.64      175.28      3.79 o 
  -4  -6   3       43.81       37.07      2.61 o 
  -3  -6   3     1185.23     1143.04     21.05 o 
  -2  -6   3      610.82      610.76      9.13 o 
  -1  -6   3     1151.81     1267.43     10.82 o 
   0  -6   3     2414.15     2349.61     18.19 o 
   1  -6   3      162.69      131.49      2.65 o 
   2  -6   3     1595.71     1702.58     11.14 o 
   3  -6   3       17.32       24.25      1.57 o 
   4  -6   3      175.92      155.57      2.72 o 
   5  -6   3       33.51       27.68      1.99 o 
   6  -6   3       61.34       71.78      3.07 o 
   7  -6   3       78.16       66.48      3.63 o 
   8  -6   3        5.01        7.13      3.69 o 
  -8  -5   3       19.18       23.53      4.36 o 
  -7  -5   3        0.20       -0.04      3.08 o 
  -6  -5   3       13.23        9.62      2.74 o 
  -5  -5   3      176.05      174.79      3.96 o 
  -4  -5   3      429.29      451.10      5.81 o 
  -3  -5   3      443.57      400.91      4.24 o 
  -2  -5   3      215.58      224.12      3.88 o 
  -1  -5   3     1843.89     1877.13     15.06 o 
   0  -5   3     1450.41     1740.94     13.64 o 
   1  -5   3     3019.88     2845.49     18.53 o 
   2  -5   3       64.33       57.69      1.82 o 
   3  -5   3     1858.89     1973.45     12.72 o 
   4  -5   3      934.45      888.65      6.57 o 
   5  -5   3       17.84       18.38      1.66 o 
   6  -5   3     1072.80     1066.39      8.83 o 
   7  -5   3        4.24       -1.97      3.05 o 
   8  -5   3       33.01       33.91      4.23 o 
  -8  -4   3       23.50       27.68      4.54 o 
  -7  -4   3       59.85       66.00      4.64 o 
  -6  -4   3      105.95      116.23      4.64 o 
  -5  -4   3        2.26        1.61      1.71 o 
  -4  -4   3     3270.10     3244.45     22.66 o 
  -3  -4   3        0.87        2.40      0.88 o 
  -2  -4   3     4001.56     4199.33     32.37 o 
  -1  -4   3     2117.70     1968.80     15.61 o 
   0  -4   3       15.79       22.00      2.02 o 
   1  -4   3     7034.75     7295.67     46.10 o 
   2  -4   3        0.31       -0.25      0.74 o 
   3  -4   3      268.15      246.91      2.60 o 
   4  -4   3      993.28      970.64      7.45 o 
   5  -4   3      243.58      246.92      3.06 o 
   6  -4   3      664.03      657.49      6.15 o 
   7  -4   3       52.87       51.12      3.38 o 
   8  -4   3       14.37       15.70     14.87 o 
  -9  -3   3       39.04       47.82      6.61 o 
  -8  -3   3        3.99        3.00      6.81 o 
  -7  -3   3      161.86      150.88      4.20 o 
  -6  -3   3       11.50       10.68      2.01 o 
  -5  -3   3      407.54      426.30      4.60 o 
  -4  -3   3     2314.43     2322.75     13.99 o 
  -3  -3   3      243.16      235.08      2.90 o 
  -2  -3   3     2438.92     2629.35     18.30 o 
  -1  -3   3        8.91       22.10      1.74 o 
   0  -3   3      514.72      478.64      4.98 o 
   1  -3   3     5060.88     5397.14     32.31 o 
   2  -3   3      219.27      191.24      2.02 o 
   3  -3   3     1219.53     1398.17      9.12 o 
   4  -3   3       35.80       28.06      2.30 o 
   5  -3   3      513.42      508.19      4.46 o 
   6  -3   3       87.99       87.71      5.98 o 
   7  -3   3      346.20      351.15     12.09 o 
   8  -3   3        9.55       10.56      4.20 o 
  -9  -2   3       39.05       40.36      5.75 o 
  -8  -2   3      196.10      198.30      5.04 o 
  -7  -2   3       62.16       54.05      3.51 o 
  -6  -2   3      216.65      203.56      3.42 o 
  -5  -2   3      449.34      424.09      3.87 o 
  -4  -2   3       46.38       73.66      1.50 o 
  -3  -2   3     4889.09     4867.07     30.11 o 
  -2  -2   3       15.98       11.55      1.05 o 
  -1  -2   3       15.90       19.20      1.46 o 
   0  -2   3     6326.25     6327.09     75.65 o 
   1  -2   3       25.34       27.98      0.92 o 
   2  -2   3     9405.38     9820.87     54.93 o 
   3  -2   3      723.80      780.30      5.47 o 
   4  -2   3      658.96      645.71      4.94 o 
   5  -2   3      906.51      881.54      8.16 o 
   6  -2   3       23.69       23.83      2.89 o 
   7  -2   3       82.23       88.69      4.50 o 
   8  -2   3        0.79        1.93      3.83 o 
  -9  -1   3        3.79        1.19      3.04 o 
  -8  -1   3      236.16      235.56      4.89 o 
  -7  -1   3       15.54        9.03      1.86 o 
  -6  -1   3      536.13      515.67      5.17 o 
  -5  -1   3      951.95      852.81      5.99 o 
  -4  -1   3        8.01       13.34      0.96 o 
  -3  -1   3     3941.02     3838.82     25.44 o 
  -2  -1   3     1737.63     1834.36     17.28 o 
  -1  -1   3    23133.96    23779.29    260.74 o 
   0  -1   3    17354.86    17966.56    205.46 o 
   1  -1   3       78.54       94.58      3.99 o 
   2  -1   3     3889.65     4034.62     28.43 o 
   3  -1   3       30.18       32.15      1.15 o 
   4  -1   3        8.55       10.85      1.14 o 
   5  -1   3      689.29      698.59      8.35 o 
   6  -1   3      112.59      110.15      5.44 o 
   7  -1   3       24.49       28.94      3.08 o 
   8  -1   3       18.87       21.57      3.52 o 
  -9   0   3        0.20       -2.10      2.99 o 
  -8   0   3        8.50        4.07      2.84 o 
  -7   0   3      121.92      117.96      4.60 o 
  -6   0   3      316.88      347.73      3.40 o 
  -5   0   3      110.51       92.92      1.85 o 
  -4   0   3      602.42      565.50      5.06 o 
  -3   0   3     1201.38     1234.01      9.54 o 
  -2   0   3     9705.92     9789.90     92.45 o 
  -1   0   3     2347.91     2505.46     27.91 o 
   0   0   3       17.03       15.57      0.93 o 
   1   0   3     6946.00     7180.11     56.25 o 
   2   0   3       37.19       38.00      2.63 o 
   3   0   3     1610.23     1493.12     10.42 o 
   4   0   3      260.44      250.32      3.69 o 
   5   0   3        2.03        2.54      1.90 o 
   6   0   3      657.29      623.18      8.03 o 
   7   0   3      101.06      102.38      7.86 o 
   8   0   3       16.55       25.29      4.22 o 
  -9   1   3       45.45       41.92      3.49 o 
  -8   1   3       49.33       46.58      3.15 o 
  -7   1   3       88.58       80.86      2.91 o 
  -6   1   3       51.16       37.77      2.05 o 
  -5   1   3      267.04      273.06      2.80 o 
  -4   1   3     3659.06     3539.34     22.81 o 
  -3   1   3      402.73      398.76      3.77 o 
  -2   1   3     3919.37     3794.30     36.11 o 
  -1   1   3     1313.42     1309.77     15.10 o 
   0   1   3     1848.77     1763.69     19.85 o 
   1   1   3    10881.89    11338.90     95.43 o 
   2   1   3       30.27       24.77      2.99 o 
   3   1   3     1560.06     1598.32     10.29 o 
   4   1   3      251.77      249.70      9.90 o 
   5   1   3       38.11       38.48      2.75 o 
   6   1   3       93.45       92.27      5.22 o 
   7   1   3       38.13       33.14      4.14 o 
   8   1   3       14.65       13.03      3.45 o 
  -9   2   3       46.19       50.11      4.22 o 
  -8   2   3       56.77       52.27      4.22 o 
  -7   2   3      715.32      701.76      6.39 o 
  -6   2   3        4.55        3.86      1.60 o 
  -5   2   3       35.61       32.65      1.78 o 
  -4   2   3     1765.86     1785.52     13.64 o 
  -3   2   3      491.98      528.96      9.00 o 
  -2   2   3     3715.90     3724.02     35.67 o 
  -1   2   3        0.36        0.20      1.47 o 
   0   2   3       10.52       15.09      1.49 o 
   1   2   3      615.69      625.45      4.84 o 
   2   2   3     4639.73     4909.66     36.09 o 
   3   2   3     1032.29     1058.29     14.45 o 
   4   2   3        2.31       15.04      4.18 o 
   5   2   3      108.52      104.82      7.72 o 
   6   2   3        3.87        6.87      2.14 o 
   7   2   3       16.01       17.69      2.70 o 
  -9   3   3       20.48       25.55      3.43 o 
  -8   3   3        2.17       -0.94      2.63 o 
  -7   3   3      232.30      246.68      3.67 o 
  -6   3   3       61.99       59.68      2.37 o 
  -5   3   3        4.53       13.17      2.06 o 
  -4   3   3        0.48        0.92      1.05 o 
  -3   3   3     3382.35     3403.99     28.93 o 
  -2   3   3      626.82      690.03      7.60 o 
  -1   3   3     1158.63     1091.01     13.28 o 
   0   3   3      869.13      849.60     10.57 o 
   1   3   3      776.85      796.91      6.11 o 
   2   3   3      891.60      843.93      8.30 o 
   3   3   3       29.80       38.89      2.90 o 
   4   3   3      692.48      708.13     16.73 o 
   5   3   3       27.08       20.59      5.55 o 
  -9   4   3        6.08        1.40      3.47 o 
  -8   4   3      278.96      273.13      4.29 o 
  -7   4   3        1.25       -1.22      1.81 o 
  -6   4   3      524.67      522.04      5.13 o 
  -5   4   3      670.73      618.02      5.94 o 
  -4   4   3      446.45      443.48      5.65 o 
  -3   4   3     3338.54     3224.40     27.67 o 
  -2   4   3       55.85       56.86      2.53 o 
  -1   4   3     3312.37     3391.26     31.98 o 
   0   4   3      391.68      377.12      4.02 o 
   1   4   3      152.48      151.63      2.24 o 
   2   4   3      798.50      790.47      8.16 o 
   3   4   3        4.69        4.87      2.75 o 
   4   4   3       55.07       65.61      4.89 o 
   5   4   3        0.87        5.26      5.79 o 
  -9   5   3        4.30       -3.20      3.46 o 
  -8   5   3      170.67      187.43      3.94 o 
  -7   5   3       19.66       20.43      2.47 o 
  -6   5   3      346.92      377.98      4.70 o 
  -5   5   3       68.73       72.70      3.49 o 
  -4   5   3        0.73       -0.39      2.47 o 
  -3   5   3      262.54      257.62      4.23 o 
  -2   5   3      270.87      248.09      6.74 o 
  -1   5   3       75.40       73.44      3.05 o 
   0   5   3       35.18       38.26      2.64 o 
   1   5   3      241.28      222.53      2.86 o 
   2   5   3        3.92        8.13      2.45 o 
   3   5   3       74.67       82.54      5.10 o 
   4   5   3        8.80       10.52      3.84 o 
  -8   6   3       13.26       15.18      2.36 o 
  -7   6   3      454.40      429.32      5.81 o 
  -6   6   3       79.75       65.81      4.57 o 
  -5   6   3      665.81      657.00      8.10 o 
  -4   6   3      498.52      478.14      6.35 o 
  -3   6   3       30.37       27.38      2.90 o 
  -2   6   3     1205.37     1173.43     11.14 o 
  -1   6   3      302.69      294.51      5.64 o 
   0   6   3      763.85      798.68      7.55 o 
   1   6   3      436.22      406.87      4.88 o 
   2   6   3       30.85       36.67      4.67 o 
   3   6   3      238.95      260.25      8.26 o 
   4   6   3        1.64        3.53      4.09 o 
   5   6   3       26.41       30.88      7.40 o 
  -8   7   3        4.70        0.58      2.12 o 
  -7   7   3      145.47      151.55      5.05 o 
  -6   7   3       14.25        9.31      3.39 o 
  -5   7   3       55.27       61.78      3.63 o 
  -4   7   3      484.59      471.16      6.58 o 
  -3   7   3       64.09       67.25      3.32 o 
  -2   7   3      475.54      449.82      5.75 o 
  -1   7   3       43.13       27.48      3.19 o 
   0   7   3      175.42      189.60      3.72 o 
   1   7   3       87.09       88.49      4.38 o 
   2   7   3        5.00        4.77      3.64 o 
   3   7   3        1.03        4.58      4.31 o 
   4   7   3       13.84       12.78      4.82 o 
  -7   8   3       44.16       48.89      3.72 o 
  -6   8   3       28.57       27.84      6.30 o 
  -5   8   3       36.39       35.01      4.84 o 
  -4   8   3        5.70        8.15      2.70 o 
  -3   8   3      224.04      221.98      4.60 o 
  -2   8   3        9.11       11.28      2.38 o 
  -1   8   3      487.97      503.28      5.77 o 
   0   8   3      118.08      108.68      6.82 o 
   1   8   3       58.45       70.03      6.18 o 
   2   8   3       57.88       66.62      8.27 o 
   3   8   3       19.70       21.75      7.75 o 
  -6   9   3      168.01      176.39      6.95 o 
  -5   9   3       42.87       40.28      3.84 o 
  -4   9   3      124.13      124.93      5.53 o 
  -3   9   3      261.73      257.31      6.37 o 
  -2   9   3      186.83      178.04      4.49 o 
  -1   9   3      141.51      158.03      4.85 o 
   0   9   3       32.90       32.01      4.58 o 
   1   9   3       30.37       41.16      9.70 o 
   2   9   3       44.17       40.23      8.99 o 
  -4  10   3        1.61        3.04      3.32 o 
  -3  10   3        4.82        6.02      3.20 o 
  -2  10   3        2.77        3.58      2.84 o 
  -1  10   3       11.87        6.05      4.70 o 
  -1 -12   4       54.79       40.90      9.41 o 
   0 -12   4        6.77        2.37      4.06 o 
   1 -12   4       22.35       29.20      4.60 o 
   2 -12   4       31.25       33.18      6.40 o 
   3 -12   4      120.49      102.95      7.28 o 
  -3 -11   4        0.10       -2.88      6.74 o 
  -2 -11   4      130.09      130.49     10.02 o 
  -1 -11   4        8.47       14.60      3.82 o 
   0 -11   4      447.78      415.43      7.61 o 
   1 -11   4      587.85      562.46     10.55 o 
   2 -11   4       81.08       79.40      4.88 o 
   3 -11   4      703.39      725.08      9.98 o 
   4 -11   4       70.31       73.68      5.95 o 
   5 -11   4       65.88       66.89      3.95 o 
  -4 -10   4       43.97       56.57      9.17 o 
  -3 -10   4       58.42       39.74      6.44 o 
  -2 -10   4      218.41      216.50      8.35 o 
  -1 -10   4        0.67        3.16      2.79 o 
   0 -10   4      310.40      308.13      6.20 o 
   1 -10   4       71.18       87.95      5.48 o 
   2 -10   4       47.41       39.96      3.46 o 
   3 -10   4      255.22      256.16      4.85 o 
   4 -10   4       95.19       97.90      4.51 o 
   5 -10   4        0.30        4.06      2.34 o 
   6 -10   4       12.48        5.84      3.35 o 
  -6  -9   4        2.65        5.37      6.37 o 
  -5  -9   4       98.09       83.51      9.28 o 
  -4  -9   4       24.68       30.06      5.78 o 
  -3  -9   4      194.93      207.68      7.64 o 
  -2  -9   4       27.82       24.59      2.91 o 
  -1  -9   4       96.30       98.35      4.01 o 
   0  -9   4      188.86      186.34      5.47 o 
   1  -9   4       42.65       45.47      3.00 o 
   2  -9   4     1070.54     1027.07      8.94 o 
   3  -9   4        7.19        4.06      1.78 o 
   4  -9   4      716.21      723.86      6.97 o 
   5  -9   4      139.93      129.50      3.22 o 
   6  -9   4       20.17       26.69      3.22 o 
  -6  -8   4        3.52        6.93      5.04 o 
  -5  -8   4        1.05        4.38      5.01 o 
  -4  -8   4       21.95       24.81      5.60 o 
  -3  -8   4        8.75        9.27      3.83 o 
  -2  -8   4       10.33       10.26      2.32 o 
  -1  -8   4     1896.62     1796.39     23.30 o 
   0  -8   4      247.37      228.55      3.63 o 
   1  -8   4      315.99      333.78      4.26 o 
   2  -8   4     1635.86     1542.22     12.28 o 
   3  -8   4      188.46      173.89      2.82 o 
   4  -8   4     1040.42     1021.51      8.01 o 
   5  -8   4      165.54      151.52      3.64 o 
   6  -8   4        4.97        1.53      2.48 o 
   7  -8   4      139.55      124.20      4.57 o 
  -7  -7   4        0.01       -1.29      5.33 o 
  -6  -7   4       97.59      101.38      4.17 o 
  -5  -7   4      199.08      213.90      5.56 o 
  -4  -7   4      113.98      100.66      3.38 o 
  -3  -7   4      498.58      527.65      6.30 o 
  -2  -7   4       85.40       78.97      2.30 o 
  -1  -7   4      567.13      557.30      5.63 o 
   0  -7   4       43.10       40.82      2.34 o 
   1  -7   4       43.60       33.91      2.24 o 
   2  -7   4      128.27      122.08      2.27 o 
   3  -7   4     1465.29     1416.91     12.21 o 
   4  -7   4      232.56      248.31      3.31 o 
   5  -7   4      275.93      295.26      3.78 o 
   6  -7   4      321.73      325.82      5.21 o 
   7  -7   4       56.66       53.14      3.91 o 
  -8  -6   4       15.26       20.94      4.49 o 
  -7  -6   4        9.19        7.79      3.39 o 
  -6  -6   4       47.07       37.58      4.83 o 
  -5  -6   4      140.75      153.60      3.99 o 
  -4  -6   4      155.70      175.46      3.88 o 
  -3  -6   4        4.63        4.84      1.33 o 
  -2  -6   4     1589.66     1636.80     13.56 o 
  -1  -6   4       83.55      103.99      2.35 o 
   0  -6   4     1506.96     1496.05     14.05 o 
   1  -6   4     1740.25     1723.99     12.75 o 
   2  -6   4      369.54      371.01      3.50 o 
   3  -6   4     3288.22     3277.59     20.56 o 
   4  -6   4        2.89        4.12      1.39 o 
   5  -6   4     1883.05     1883.74     14.70 o 
   6  -6   4      270.67      247.03      4.00 o 
   7  -6   4       10.54       10.40      3.17 o 
   8  -6   4      222.08      209.89      6.57 o 
  -8  -5   4        2.52        0.92      3.73 o 
  -7  -5   4      241.55      252.31      6.33 o 
  -6  -5   4       10.39        7.87      2.82 o 
  -5  -5   4      256.96      248.93      4.48 o 
  -4  -5   4       52.60       53.32      2.14 o 
  -3  -5   4      210.53      212.47      3.06 o 
  -2  -5   4     2330.93     2289.91     18.29 o 
  -1  -5   4       52.08       48.09      1.86 o 
   0  -5   4     4533.91     5020.48     53.27 o 
   1  -5   4      545.87      531.92      4.67 o 
   2  -5   4      814.78      828.15      6.01 o 
   3  -5   4     2634.37     2663.58     16.80 o 
   4  -5   4      577.21      560.47      4.78 o 
   5  -5   4       61.05       74.41      3.07 o 
   6  -5   4      155.68      147.74      3.28 o 
   7  -5   4      113.66      111.85      4.06 o 
   8  -5   4       18.75       17.21      4.90 o 
  -9  -4   4        0.03       -5.00      4.76 o 
  -8  -4   4        4.82       11.80      3.72 o 
  -7  -4   4       30.88       37.16      4.48 o 
  -6  -4   4       18.55       20.87      2.86 o 
  -5  -4   4       38.53       29.64      3.54 o 
  -4  -4   4        7.47        8.48      1.01 o 
  -3  -4   4       20.79       16.53      1.17 o 
  -2  -4   4      391.71      342.60      3.23 o 
  -1  -4   4     1018.65      930.51      9.88 o 
   0  -4   4        1.93        3.63      1.04 o 
   1  -4   4     3513.57     3887.46     26.98 o 
   2  -4   4     1105.09      970.95      6.69 o 
   3  -4   4        8.80        5.00      1.00 o 
   4  -4   4     2131.85     2148.16     14.71 o 
   5  -4   4        0.21        0.20      1.48 o 
   6  -4   4      285.72      298.24      4.63 o 
   7  -4   4       91.71       99.50      5.17 o 
   8  -4   4       11.07       15.73      3.72 o 
  -9  -3   4        0.79        2.49      3.96 o 
  -8  -3   4        1.01       -4.33      3.33 o 
  -7  -3   4       43.66       36.46      3.51 o 
  -6  -3   4      156.14      148.31      3.84 o 
  -5  -3   4      103.18      103.24      2.07 o 
  -4  -3   4       14.78       11.51      1.14 o 
  -3  -3   4     2885.59     2827.90     18.15 o 
  -2  -3   4       51.21       62.67      6.35 o 
  -1  -3   4     5887.42     6147.34     46.83 o 
   0  -3   4      249.18      238.02      4.06 o 
   1  -3   4     3634.78     3967.05     25.80 o 
   2  -3   4     2478.26     2492.07     15.45 o 
   3  -3   4       41.82       47.76      1.47 o 
   4  -3   4     1360.87     1395.20      9.06 o 
   5  -3   4        7.36        3.28      2.48 o 
   6  -3   4        3.90        4.07      2.46 o 
   7  -3   4      122.64      119.50      4.62 o 
   8  -3   4        5.79        6.21      3.58 o 
  -9  -2   4        0.82        3.74      3.90 o 
  -8  -2   4        9.96       13.02      2.90 o 
  -7  -2   4       32.58       33.27      2.78 o 
  -6  -2   4      647.24      649.63      6.49 o 
  -5  -2   4        7.66        8.64      1.07 o 
  -4  -2   4     1149.43     1161.91      8.81 o 
  -3  -2   4     2459.21     2553.28     22.71 o 
  -2  -2   4      164.23      147.79      3.38 o 
  -1  -2   4     3240.55     3557.86     41.46 o 
   0  -2   4     1156.71     1197.64     12.07 o 
   1  -2   4       15.69       20.91      1.50 o 
   2  -2   4        1.82        2.37      0.75 o 
   3  -2   4     1314.47     1306.27      7.46 o 
   4  -2   4      237.15      253.64      3.38 o 
   5  -2   4      100.55       96.32      4.23 o 
   6  -2   4       10.96       10.61      2.47 o 
   7  -2   4        0.81       -4.37      2.92 o 
   8  -2   4       76.76       73.45      5.58 o 
  -9  -1   4       66.65       71.46      4.50 o 
  -8  -1   4      286.89      279.84      4.46 o 
  -7  -1   4       22.69       22.29      2.13 o 
  -6  -1   4      245.97      246.17      3.05 o 
  -5  -1   4      798.24      777.27      5.91 o 
  -4  -1   4      454.79      514.63      4.26 o 
  -3  -1   4      468.78      482.87      4.12 o 
  -2  -1   4     7552.77     7616.74     83.89 o 
  -1  -1   4      231.39      216.72      8.68 o 
   0  -1   4     6147.49     6389.71     52.07 o 
   1  -1   4      435.09      407.50      5.98 o 
   2  -1   4      196.64      181.89      2.50 o 
   3  -1   4     1844.16     1808.46     13.52 o 
   4  -1   4      132.81      135.03      3.21 o 
   5  -1   4     1927.26     1914.16     22.76 o 
   6  -1   4      139.13      129.69      4.46 o 
   7  -1   4       43.62       48.70      4.21 o 
   8  -1   4       43.98       58.19      5.91 o 
  -9   0   4        8.50        8.56      2.57 o 
  -8   0   4       34.82       35.14      2.96 o 
  -7   0   4      720.03      697.19      8.44 o 
  -6   0   4      107.48      100.43      2.75 o 
  -5   0   4     1525.78     1449.28     10.21 o 
  -4   0   4      386.67      387.62      3.52 o 
  -3   0   4      318.88      333.12      3.75 o 
  -2   0   4      707.78      640.81      7.03 o 
  -1   0   4      322.44      333.34      4.85 o 
   0   0   4     2481.99     2570.59     23.73 o 
   1   0   4      759.36      759.30      5.88 o 
   2   0   4      948.30     1001.01      7.94 o 
   3   0   4      687.19      714.88      6.73 o 
   4   0   4      243.10      224.01      6.07 o 
   5   0   4       11.44        8.73      1.99 o 
   6   0   4        0.79       -1.96      2.39 o 
   7   0   4        0.96        3.23      2.93 o 
  -9   1   4       21.12       23.54      3.37 o 
  -8   1   4      133.45      136.66      4.28 o 
  -7   1   4       45.13       41.73      2.57 o 
  -6   1   4      218.90      193.10      2.70 o 
  -5   1   4     1117.76     1133.64     10.01 o 
  -4   1   4      328.72      354.01      5.35 o 
  -3   1   4        1.90        0.55      1.14 o 
  -2   1   4      740.79      735.12     10.43 o 
  -1   1   4     2308.00     2291.50     25.87 o 
   0   1   4      473.99      469.08      6.29 o 
   1   1   4      989.48     1031.91      6.88 o 
   2   1   4     1057.66     1066.13      8.46 o 
   3   1   4      458.97      453.77      6.72 o 
   4   1   4      747.39      744.47      9.34 o 
   5   1   4        1.71        1.34      2.33 o 
   6   1   4       22.14       25.03      4.15 o 
   7   1   4      111.79       95.91      5.21 o 
  -9   2   4        8.62        7.65      3.20 o 
  -8   2   4        7.46        1.08      2.63 o 
  -7   2   4        9.74        7.21      1.85 o 
  -6   2   4      158.64      140.40      3.04 o 
  -5   2   4      227.93      239.92      3.39 o 
  -4   2   4      669.25      653.85      5.89 o 
  -3   2   4      314.60      264.80      3.74 o 
  -2   2   4      470.16      460.99      5.75 o 
  -1   2   4     3134.44     3083.08     34.59 o 
   0   2   4      194.26      176.45      2.84 o 
   1   2   4      277.77      228.10      2.52 o 
   2   2   4     1379.91     1349.30     10.69 o 
   3   2   4      184.56      184.36      7.69 o 
   4   2   4      109.22      104.98      7.51 o 
   5   2   4        3.93       -3.44      5.15 o 
  -9   3   4       49.32       50.53      4.76 o 
  -8   3   4        3.68        5.37      2.18 o 
  -7   3   4        2.40       -1.00      1.83 o 
  -6   3   4      685.20      680.16      6.69 o 
  -5   3   4       22.48       19.85      1.85 o 
  -4   3   4      761.13      755.80      8.02 o 
  -3   3   4      876.07      909.79      8.98 o 
  -2   3   4      471.78      500.85      7.42 o 
  -1   3   4     1067.95     1069.86     13.34 o 
   0   3   4      103.14      104.02      2.37 o 
   1   3   4      331.59      316.10      3.73 o 
   2   3   4       45.76       56.98      2.76 o 
   3   3   4      775.24      703.66     10.94 o 
   4   3   4      116.07      118.67      8.01 o 
   5   3   4        2.88       -0.66      5.71 o 
  -9   4   4       40.15       51.88      5.11 o 
  -8   4   4        2.44        1.05      2.24 o 
  -7   4   4        6.82        5.55      1.91 o 
  -6   4   4      301.92      290.19      4.81 o 
  -5   4   4      256.93      228.45      4.30 o 
  -4   4   4       83.81       85.81      3.03 o 
  -3   4   4      422.66      430.91      5.46 o 
  -2   4   4     2568.09     2701.72     31.26 o 
  -1   4   4        2.95        6.12      1.71 o 
   0   4   4     1086.25     1077.73      9.12 o 
   1   4   4      190.31      189.07      2.71 o 
   2   4   4      327.30      323.24      9.82 o 
   3   4   4      552.84      523.13     14.09 o 
   4   4   4        0.84        5.10      5.60 o 
   5   4   4      122.55      125.83      9.99 o 
  -9   5   4       18.42       25.44      3.11 o 
  -8   5   4       33.35       32.24      3.06 o 
  -7   5   4       17.85       16.60      2.00 o 
  -6   5   4       51.45       54.07      3.67 o 
  -5   5   4      795.36      801.34      9.23 o 
  -4   5   4       47.62       37.56      2.93 o 
  -3   5   4      530.02      540.74      6.48 o 
  -2   5   4      505.35      471.20      6.29 o 
  -1   5   4        1.10        2.21      2.26 o 
   0   5   4     1084.65     1106.93      9.63 o 
   1   5   4       80.84       75.32      2.23 o 
   2   5   4      306.46      315.25      6.97 o 
   3   5   4       24.27       22.51      3.88 o 
   4   5   4        4.98        3.95      6.12 o 
   5   5   4       38.85       47.21      9.62 o 
  -8   6   4       42.06       52.10      4.56 o 
  -7   6   4       23.09       19.16      4.55 o 
  -6   6   4       52.26       49.59      3.77 o 
  -5   6   4       84.13       91.24      3.82 o 
  -4   6   4       20.62       21.50      2.49 o 
  -3   6   4       51.71       57.39      4.84 o 
  -2   6   4        6.87        2.85      1.98 o 
  -1   6   4      241.12      236.80      3.93 o 
   0   6   4       12.79       11.33      1.98 o 
   1   6   4      366.27      382.59     12.16 o 
   2   6   4       87.34       78.67      5.17 o 
   3   6   4        1.98       -0.55      3.91 o 
   4   6   4       30.65       38.91      8.80 o 
  -8   7   4       10.63       10.85      3.75 o 
  -7   7   4       18.83       11.11      4.03 o 
  -6   7   4        9.04        6.69      3.12 o 
  -5   7   4        0.88        2.89      2.85 o 
  -4   7   4      369.79      386.94      7.17 o 
  -3   7   4       30.83       32.20      3.07 o 
  -2   7   4      140.32      145.49      3.89 o 
  -1   7   4      247.60      248.28      4.48 o 
   0   7   4       10.49       15.12      2.97 o 
   1   7   4      172.39      182.09     11.50 o 
   2   7   4       57.16       48.13      5.58 o 
   3   7   4       25.67       33.71      8.62 o 
  -7   8   4       34.17       40.40      5.03 o 
  -6   8   4      167.49      165.77      6.01 o 
  -5   8   4        4.44        8.46      4.32 o 
  -4   8   4       77.12       86.76      3.96 o 
  -3   8   4       14.01        6.28      2.72 o 
  -2   8   4        6.79       10.79      3.19 o 
  -1   8   4       73.28       60.60      4.00 o 
   0   8   4        4.45        5.43      4.68 o 
   1   8   4       35.52       47.00      8.88 o 
   2   8   4        2.39        0.82      5.01 o 
  -5   9   4        7.29        6.24      4.27 o 
  -4   9   4       19.67       14.73      5.64 o 
  -3   9   4        4.30       11.02      3.54 o 
  -2   9   4        8.37        8.31      2.53 o 
  -1   9   4       12.91       23.31      3.40 o 
   0   9   4      112.62      107.30      9.78 o 
  -1 -12   5       60.51       57.34      9.49 o 
   0 -12   5      250.24      262.56      7.62 o 
   1 -12   5       71.04       82.62      7.30 o 
   2 -12   5      189.80      176.25      9.23 o 
   3 -12   5      253.28      273.22      8.62 o 
  -3 -11   5       63.67       56.10      9.33 o 
  -2 -11   5       52.56       57.15      8.88 o 
  -1 -11   5        2.91        2.50      3.58 o 
   0 -11   5       65.47       85.14      4.90 o 
   1 -11   5       18.30       17.41      4.39 o 
   2 -11   5        3.64       -0.06      3.73 o 
   3 -11   5        0.99        2.65      2.37 o 
   4 -11   5      108.33       94.88      4.01 o 
  -5 -10   5        9.97       11.39      7.30 o 
  -4 -10   5       23.22       30.82      7.08 o 
  -3 -10   5       16.16       23.59      5.05 o 
  -2 -10   5        5.38        4.12      2.88 o 
  -1 -10   5      349.37      369.11      7.82 o 
   0 -10   5       82.21       64.85      5.15 o 
   1 -10   5      548.63      554.82      9.92 o 
   2 -10   5      312.24      294.87      4.62 o 
   3 -10   5      279.04      282.61      4.33 o 
   4 -10   5      652.32      656.47      9.59 o 
   5 -10   5        1.32        2.24      2.62 o 
  -6  -9   5       54.84       87.16      8.67 o 
  -5  -9   5       14.71       10.68      6.42 o 
  -4  -9   5      101.07      105.58      6.90 o 
  -3  -9   5       83.02       91.61      5.98 o 
  -2  -9   5      276.83      256.29      3.63 o 
  -1  -9   5      531.65      548.77      5.89 o 
   0  -9   5       12.81       14.51      1.79 o 
   1  -9   5     1667.04     1618.98     15.71 o 
   2  -9   5       33.62       28.21      2.48 o 
   3  -9   5       16.47       16.00      2.32 o 
   4  -9   5       66.81       65.38      3.09 o 
   5  -9   5      194.90      190.09      4.36 o 
   6  -9   5       67.91       68.02      4.03 o 
  -7  -8   5        8.20        1.56      3.44 o 
  -6  -8   5       18.14       23.14      4.30 o 
  -5  -8   5        0.67        1.87      3.72 o 
  -4  -8   5     1254.11     1224.88     15.96 o 
  -3  -8   5       22.51       24.03      2.26 o 
  -2  -8   5       11.66        9.18      1.62 o 
  -1  -8   5       89.40       85.45      2.70 o 
   0  -8   5      439.95      424.49      5.58 o 
   1  -8   5      124.98      120.82      3.08 o 
   2  -8   5      116.74      113.79      3.10 o 
   3  -8   5       37.76       25.08      1.78 o 
   4  -8   5        0.89        0.91      1.68 o 
   5  -8   5      581.02      589.46      6.96 o 
   6  -8   5       11.69       13.39      3.00 o 
   7  -8   5      104.42      116.86      4.74 o 
  -7  -7   5        2.20        7.27      4.10 o 
  -6  -7   5        9.34        9.67      3.53 o 
  -5  -7   5      175.41      195.51      7.21 o 
  -4  -7   5        3.99        1.91      2.17 o 
  -3  -7   5     1364.55     1364.16     16.35 o 
  -2  -7   5      270.67      264.64      3.72 o 
  -1  -7   5      102.36       95.50      3.46 o 
   0  -7   5     1826.25     1739.20     16.38 o 
   1  -7   5      174.31      177.24      3.33 o 
   2  -7   5     1684.72     1719.87     12.37 o 
   3  -7   5      701.70      672.14      5.61 o 
   4  -7   5        0.53       -1.04      1.57 o 
   5  -7   5      280.31      261.09      5.94 o 
   6  -7   5        5.98        2.22      2.54 o 
   7  -7   5       41.33       48.23      4.80 o 
  -8  -6   5      118.76      121.58      7.11 o 
  -7  -6   5        4.72        6.23      4.75 o 
  -6  -6   5       79.48       65.27      4.00 o 
  -5  -6   5      441.35      449.72     11.06 o 
  -4  -6   5      105.79      102.34      3.42 o 
  -3  -6   5     1305.24     1230.20     10.71 o 
  -2  -6   5      305.25      312.70      3.88 o 
  -1  -6   5      359.42      429.21      5.14 o 
   0  -6   5     2583.47     2622.39     23.65 o 
   1  -6   5      730.06      697.26      6.76 o 
   2  -6   5      564.40      616.34      7.45 o 
   3  -6   5        9.13       11.23      1.37 o 
   4  -6   5      739.40      716.67      6.71 o 
   5  -6   5      268.87      259.33      4.53 o 
   6  -6   5      112.81      127.48      4.74 o 
   7  -6   5       38.93       46.56      4.40 o 
  -8  -5   5        0.58       -3.89      3.75 o 
  -7  -5   5        2.09       -0.33      3.20 o 
  -6  -5   5       11.25        5.12      2.83 o 
  -5  -5   5       26.83       24.21      3.34 o 
  -4  -5   5      472.56      458.26      6.24 o 
  -3  -5   5        8.46       10.18      2.32 o 
  -2  -5   5      841.56      797.09     11.20 o 
  -1  -5   5     2484.97     2543.40     20.18 o 
   0  -5   5        1.80        2.41      1.28 o 
   1  -5   5     1327.29     1252.38      9.08 o 
   2  -5   5      278.75      304.92      3.34 o 
   3  -5   5      961.34      982.23      6.64 o 
   4  -5   5      545.95      540.04      6.05 o 
   5  -5   5       54.46       57.01      3.14 o 
   6  -5   5      645.50      659.84      9.01 o 
   7  -5   5        0.13        2.27      3.37 o 
  -9  -4   5       20.26       13.56      4.86 o 
  -8  -4   5        1.28       -1.48      3.56 o 
  -7  -4   5       89.17       87.24      4.87 o 
  -6  -4   5      154.79      154.03      5.06 o 
  -5  -4   5       15.81       16.90      1.93 o 
  -4  -4   5     1456.79     1442.66     12.36 o 
  -3  -4   5       48.77       61.80      2.05 o 
  -2  -4   5     1758.07     1841.23     14.90 o 
  -1  -4   5     1270.42     1271.60     10.58 o 
   0  -4   5       93.09       94.86      2.98 o 
   1  -4   5     4262.22     4485.02     32.34 o 
   2  -4   5        2.10        3.61      1.31 o 
   3  -4   5       45.16       38.18      2.00 o 
   4  -4   5      692.46      713.66      6.58 o 
   5  -4   5      336.54      343.61      4.18 o 
   6  -4   5      276.71      274.30      7.05 o 
   7  -4   5      100.43      100.55      8.19 o 
  -9  -3   5       25.47       37.91      6.61 o 
  -8  -3   5        9.29        6.45      6.57 o 
  -7  -3   5      158.01      155.63      4.42 o 
  -6  -3   5      187.90      185.99      5.98 o 
  -5  -3   5       42.84       51.68      2.38 o 
  -4  -3   5      829.23      777.74      6.46 o 
  -3  -3   5      386.82      401.05      3.68 o 
  -2  -3   5      801.50      869.33     10.11 o 
  -1  -3   5        0.49        7.04      1.08 o 
   0  -3   5      532.43      503.12      5.91 o 
   1  -3   5     1526.27     1660.13     13.77 o 
   2  -3   5     2175.88     2250.60     15.57 o 
   3  -3   5      224.97      220.04      3.08 o 
   4  -3   5        6.03        8.24      1.33 o 
   5  -3   5      567.66      553.19     12.23 o 
   6  -3   5       26.78       22.51      2.85 o 
   7  -3   5      214.70      214.21      5.49 o 
  -9  -2   5       23.69       21.91      3.50 o 
  -8  -2   5        3.81        4.98      2.87 o 
  -7  -2   5      110.26      115.58      3.98 o 
  -6  -2   5       95.99       89.76      3.07 o 
  -5  -2   5      204.36      185.82      2.78 o 
  -4  -2   5        0.38        1.05      1.03 o 
  -3  -2   5      436.64      367.22      4.86 o 
  -2  -2   5      242.68      300.91      7.51 o 
  -1  -2   5      220.09      218.50      5.63 o 
   0  -2   5     3142.31     3118.17     34.14 o 
   1  -2   5       16.78       19.54      1.56 o 
   2  -2   5     3698.12     3706.96     27.27 o 
   3  -2   5        8.91        5.72      1.13 o 
   4  -2   5      256.82      243.42      3.31 o 
   5  -2   5      454.77      463.78      6.96 o 
   6  -2   5       28.36       24.87      3.10 o 
   7  -2   5       59.41       65.51      4.72 o 
  -9  -1   5       35.90       34.47      4.57 o 
  -8  -1   5      266.77      296.66      4.65 o 
  -7  -1   5        7.02        5.04      1.91 o 
  -6  -1   5      102.53      105.05      2.54 o 
  -5  -1   5      835.42      839.77      6.56 o 
  -4  -1   5       46.34       41.20      1.67 o 
  -3  -1   5     3018.76     2845.62     40.16 o 
  -2  -1   5     3750.94     4023.84     38.54 o 
  -1  -1   5      727.94      817.01     10.22 o 
   0  -1   5      732.67      788.42      8.28 o 
   1  -1   5      632.13      624.09      7.28 o 
   2  -1   5      579.44      606.98      7.37 o 
   3  -1   5      213.27      220.97      3.18 o 
   4  -1   5      362.39      351.52      8.53 o 
   5  -1   5       21.93       25.19      4.49 o 
   6  -1   5      249.81      238.45      6.33 o 
   7  -1   5        3.65        2.14      5.50 o 
  -9   0   5       17.71       13.95      3.29 o 
  -8   0   5        9.68       15.28      3.85 o 
  -7   0   5       55.57       49.65      2.44 o 
  -6   0   5      252.06      265.96      3.35 o 
  -5   0   5      273.92      271.43      3.15 o 
  -4   0   5      280.03      263.19      2.89 o 
  -3   0   5     1394.15     1487.31     15.21 o 
  -2   0   5     1370.39     1304.02     15.69 o 
  -1   0   5      432.61      483.84      6.73 o 
   0   0   5       66.40       57.82      2.58 o 
   1   0   5     2827.60     2853.08     17.34 o 
   2   0   5       34.63       38.72      2.48 o 
   3   0   5      348.83      347.97      4.09 o 
   4   0   5       10.75        9.70      2.06 o 
   5   0   5       21.76       16.94      2.30 o 
   6   0   5      179.10      188.43      6.00 o 
   7   0   5       20.19       15.70      3.70 o 
  -9   1   5       23.11       14.95      3.32 o 
  -8   1   5       50.56       53.21      3.90 o 
  -7   1   5       97.34      102.95      2.99 o 
  -6   1   5      755.46      720.82      8.66 o 
  -5   1   5      300.18      298.01      3.82 o 
  -4   1   5     1911.95     1908.76     17.22 o 
  -3   1   5       40.36       49.07      2.54 o 
  -2   1   5     2015.69     2009.91     19.91 o 
  -1   1   5      779.21      779.48     10.01 o 
   0   1   5       37.78       41.79      2.43 o 
   1   1   5      630.24      617.01      4.93 o 
   2   1   5      182.46      201.91      4.36 o 
   3   1   5      295.54      270.44      9.23 o 
   4   1   5       28.75       34.55      6.93 o 
   5   1   5        0.99        2.48      5.45 o 
   6   1   5        1.65        3.41      6.34 o 
  -9   2   5       80.89       93.80      5.35 o 
  -8   2   5       21.29       16.86      2.39 o 
  -7   2   5      495.61      532.09      6.00 o 
  -6   2   5       98.64       94.37      2.88 o 
  -5   2   5        0.56        1.69      1.92 o 
  -4   2   5      994.55      996.87      9.98 o 
  -3   2   5       46.15       47.59      2.72 o 
  -2   2   5      445.21      433.61      5.67 o 
  -1   2   5        0.53        1.54      1.64 o 
   0   2   5        1.87        2.86      1.25 o 
   1   2   5      229.01      251.74      2.88 o 
   2   2   5      224.51      220.23      3.77 o 
   3   2   5      208.84      208.76      8.99 o 
   4   2   5      153.31      149.44      8.88 o 
   5   2   5       69.72       69.71      8.38 o 
   6   2   5        0.12       -3.70      6.69 o 
  -9   3   5       54.51       65.69      4.79 o 
  -8   3   5       36.20       28.26      2.62 o 
  -7   3   5       31.26       36.00      2.76 o 
  -6   3   5      226.36      209.63      3.57 o 
  -5   3   5       83.85       80.62      3.45 o 
  -4   3   5       31.26       33.27      2.72 o 
  -3   3   5     1238.65     1289.54     12.23 o 
  -2   3   5        9.81       10.28      2.14 o 
  -1   3   5      706.52      730.71     12.86 o 
   0   3   5      930.78      937.58      8.77 o 
   1   3   5       32.50       27.95      2.28 o 
   2   3   5      155.05      169.95      4.99 o 
   3   3   5      160.32      152.59      8.51 o 
   4   3   5      336.48      324.34     11.90 o 
   5   3   5        7.32        8.80      6.48 o 
  -9   4   5        5.55        3.74      2.90 o 
  -8   4   5      129.21      138.95      4.65 o 
  -7   4   5        8.31        5.84      2.12 o 
  -6   4   5      147.93      161.64      4.37 o 
  -5   4   5      219.86      216.86      4.53 o 
  -4   4   5       15.96       19.66      2.37 o 
  -3   4   5      440.45      413.55      5.52 o 
  -2   4   5       45.05       46.91      3.36 o 
  -1   4   5      787.01      810.81      9.46 o 
   0   4   5       66.65       63.15      2.53 o 
   1   4   5       28.59       29.58      2.73 o 
   2   4   5       30.87       33.84      6.79 o 
   3   4   5        6.93        2.96      5.63 o 
   4   4   5       54.97       29.79      6.90 o 
   5   4   5       33.67       37.04      9.25 o 
  -8   5   5       94.24      102.52      7.64 o 
  -7   5   5        9.40        8.21      3.13 o 
  -6   5   5       69.41       76.56      4.24 o 
  -5   5   5       90.70       81.41      3.82 o 
  -4   5   5       36.57       36.56      3.08 o 
  -3   5   5      149.62      141.67      3.82 o 
  -2   5   5       34.69       42.09      3.02 o 
  -1   5   5      119.22      124.46      3.42 o 
   0   5   5      203.93      237.73      3.89 o 
   1   5   5      392.77      371.31     11.58 o 
   2   5   5       31.25       35.29      7.45 o 
   3   5   5       36.78       45.55      8.04 o 
   4   5   5       56.79       40.55      9.36 o 
  -8   6   5        3.91        2.59      3.88 o 
  -7   6   5       83.40       82.25      5.49 o 
  -6   6   5       13.14        9.98      3.34 o 
  -5   6   5       56.10       62.63      4.02 o 
  -4   6   5      219.61      212.21      4.60 o 
  -3   6   5       55.40       60.90      3.41 o 
  -2   6   5      422.02      435.28      5.82 o 
  -1   6   5       42.00       38.43      3.03 o 
   0   6   5       30.67       25.38      3.36 o 
   1   6   5        3.08        4.63      5.50 o 
   2   6   5        0.37       -2.41      5.90 o 
   3   6   5       28.35       52.42      9.17 o 
  -7   7   5      146.21      160.34     12.98 o 
  -6   7   5       16.68        9.95      4.20 o 
  -5   7   5       86.89       87.97      4.50 o 
  -4   7   5      126.34      112.31      4.63 o 
  -3   7   5        0.63        5.07      2.98 o 
  -2   7   5       65.19       66.00      3.40 o 
  -1   7   5       13.86        9.16      2.55 o 
   0   7   5        9.71       19.09      6.40 o 
   1   7   5        9.32        4.02      6.03 o 
   2   7   5       26.81       36.80      8.57 o 
  -6   8   5        3.74        7.27      4.81 o 
  -5   8   5        0.50        1.28      4.13 o 
  -4   8   5        4.37        6.43      3.89 o 
  -3   8   5       40.71       48.84      3.78 o 
  -2   8   5        0.37       -1.51      2.43 o 
  -1   8   5       55.90       61.35      5.55 o 
  -3   9   5       90.91       95.71      5.45 o 
  -2   9   5        7.24       14.30      5.47 o 
  -1 -12   6       13.30        5.88      4.24 o 
   0 -12   6        1.80        2.46      5.29 o 
   1 -12   6       62.39       67.31      5.42 o 
   2 -12   6        0.04        0.63      5.23 o 
  -3 -11   6        4.98        3.81      6.69 o 
  -2 -11   6      375.37      362.83     12.05 o 
  -1 -11   6      162.30      176.59      6.09 o 
   0 -11   6      330.77      303.52      7.61 o 
   1 -11   6      478.27      479.52     12.54 o 
   2 -11   6       35.20       30.95      3.15 o 
   3 -11   6      602.72      611.62      9.19 o 
   4 -11   6       26.91       23.42      3.23 o 
  -5 -10   6       56.07       57.55      8.30 o 
  -4 -10   6       49.70       50.54      7.72 o 
  -3 -10   6       89.40       78.54      9.23 o 
  -2 -10   6      266.59      264.60      4.01 o 
  -1 -10   6       23.41       25.09      2.66 o 
   0 -10   6      157.85      160.49      4.75 o 
   1 -10   6       26.13       36.00      3.05 o 
   2 -10   6       89.24       78.62      4.73 o 
   3 -10   6      110.66      112.07      8.06 o 
   4 -10   6       54.72       60.05      5.19 o 
   5 -10   6        0.67        3.41      3.31 o 
  -6  -9   6        0.53       -2.21      2.92 o 
  -5  -9   6       14.67       24.33      3.57 o 
  -4  -9   6      121.05      115.34      4.04 o 
  -3  -9   6      137.67      164.62      4.95 o 
  -2  -9   6        0.20       -2.74      1.84 o 
  -1  -9   6      333.35      331.50      4.62 o 
   0  -9   6      537.55      509.61      5.85 o 
   1  -9   6        3.09        1.49      2.32 o 
   2  -9   6      451.59      446.42      5.53 o 
   3  -9   6       10.33       14.66      2.27 o 
   4  -9   6      457.45      474.74      6.55 o 
   5  -9   6      126.00      111.97      4.66 o 
   6  -9   6       15.57       15.39      3.11 o 
  -7  -8   6        0.26       -6.38      4.26 o 
  -6  -8   6       35.94       39.31      4.60 o 
  -5  -8   6      149.24      164.83      5.41 o 
  -4  -8   6        4.61        4.20      5.10 o 
  -3  -8   6      282.19      303.04      6.79 o 
  -2  -8   6      203.93      213.09      3.67 o 
  -1  -8   6      762.33      771.41     10.60 o 
   0  -8   6      502.13      511.46      5.75 o 
   1  -8   6      215.19      239.51      4.45 o 
   2  -8   6     2898.65     2855.26     22.01 o 
   3  -8   6       51.66       54.97      3.10 o 
   4  -8   6      564.55      561.10     10.77 o 
   5  -8   6        8.89        8.01      2.44 o 
   6  -8   6       57.59       55.64      3.97 o 
  -7  -7   6        0.40       -4.71      4.31 o 
  -6  -7   6       57.60       47.49      4.04 o 
  -5  -7   6        1.85        4.48      2.58 o 
  -4  -7   6       37.04       45.34      3.51 o 
  -3  -7   6      581.17      560.40     10.67 o 
  -2  -7   6       14.57       12.18      1.65 o 
  -1  -7   6      629.97      644.08      6.53 o 
   0  -7   6      143.00      146.97      4.21 o 
   1  -7   6      281.94      253.80      7.66 o 
   2  -7   6       41.26       42.01      2.27 o 
   3  -7   6     1557.14     1540.47     12.65 o 
   4  -7   6       21.07       21.56      2.28 o 
   5  -7   6      164.52      173.76      4.26 o 
   6  -7   6      113.46      133.94      4.39 o 
   7  -7   6       52.88       44.13      4.46 o 
  -8  -6   6       19.96       22.15      5.08 o 
  -7  -6   6        2.72        7.23      3.66 o 
  -6  -6   6        4.64        3.85      4.40 o 
  -5  -6   6       82.70       80.77      3.76 o 
  -4  -6   6      141.89      156.37      4.34 o 
  -3  -6   6       81.00       85.21      2.67 o 
  -2  -6   6     2873.59     2896.41     23.14 o 
  -1  -6   6      593.51      627.37      8.74 o 
   0  -6   6     1751.03     1846.99     17.33 o 
   1  -6   6     1666.61     1655.29     14.40 o 
   2  -6   6      259.63      262.71      3.40 o 
   3  -6   6     1218.97     1268.27     11.41 o 
   4  -6   6       66.32       61.71      3.51 o 
   5  -6   6      505.08      503.39      6.37 o 
   6  -6   6       24.09       30.77      5.72 o 
   7  -6   6        3.14        9.88      5.37 o 
  -8  -5   6        5.50       -2.59      4.39 o 
  -7  -5   6      242.21      248.07      6.67 o 
  -6  -5   6        7.89        7.11      3.07 o 
  -5  -5   6      391.39      366.41      5.71 o 
  -4  -5   6      506.16      515.79      4.87 o 
  -3  -5   6      150.65      148.80      2.85 o 
  -2  -5   6     2235.61     2195.88     19.07 o 
  -1  -5   6        5.84        8.00      1.22 o 
   0  -5   6     1022.21     1115.16     11.28 o 
   1  -5   6       95.13       86.11      5.38 o 
   2  -5   6      483.82      475.45      4.57 o 
   3  -5   6      804.14      837.47      7.36 o 
   4  -5   6      302.51      319.77      4.74 o 
   5  -5   6       32.57       33.81      4.25 o 
   6  -5   6        1.28        2.52      2.97 o 
   7  -5   6        3.76        4.47      4.55 o 
  -9  -4   6        1.16        8.09      4.89 o 
  -8  -4   6        0.00       -5.41      3.60 o 
  -7  -4   6       70.76       77.58      4.98 o 
  -6  -4   6       29.39       29.66      4.03 o 
  -5  -4   6      307.97      307.01      4.03 o 
  -4  -4   6       15.12       21.40      1.76 o 
  -3  -4   6      248.08      233.46      7.07 o 
  -2  -4   6       25.12       20.99      2.47 o 
  -1  -4   6     1843.69     1793.12     16.86 o 
   0  -4   6      249.79      232.85      4.28 o 
   1  -4   6       18.63       12.58      1.84 o 
   2  -4   6      352.73      319.63      3.79 o 
   3  -4   6        9.93       10.81      1.51 o 
   4  -4   6      834.83      848.04      8.98 o 
   5  -4   6       40.21       47.70      2.92 o 
   6  -4   6        2.18        0.33      2.90 o 
   7  -4   6       34.95       36.40      4.20 o 
  -9  -3   6        2.14        0.19      4.68 o 
  -8  -3   6       33.34       35.29      4.84 o 
  -7  -3   6       24.26       20.04      2.58 o 
  -6  -3   6      502.54      499.00      9.04 o 
  -5  -3   6      256.76      258.65      3.59 o 
  -4  -3   6     1052.59     1076.41      9.12 o 
  -3  -3   6     2460.46     2542.84     22.93 o 
  -2  -3   6        6.34       11.12      1.09 o 
  -1  -3   6     3815.31     3889.35     30.09 o 
   0  -3   6      767.00      793.35      7.31 o 
   1  -3   6     1064.62     1066.55     12.45 o 
   2  -3   6     1317.16     1377.81     13.49 o 
   3  -3   6      103.80      112.21      4.23 o 
   4  -3   6      306.94      299.45      4.29 o 
   5  -3   6        4.06        5.02      2.30 o 
   6  -3   6        1.23        4.19      3.71 o 
   7  -3   6       61.87       59.42      8.76 o 
  -9  -2   6       17.18       18.32      5.00 o 
  -8  -2   6       85.96       85.88      3.83 o 
  -7  -2   6       21.42       16.79      2.24 o 
  -6  -2   6      498.36      499.99      5.44 o 
  -5  -2   6        3.94        2.53      1.34 o 
  -4  -2   6       48.63       47.00      2.34 o 
  -3  -2   6     1825.58     1831.51     16.87 o 
  -2  -2   6       22.43       26.10      1.88 o 
  -1  -2   6     2759.56     2838.51     32.91 o 
   0  -2   6       94.04       97.63      4.01 o 
   1  -2   6       84.37       95.35      5.87 o 
   2  -2   6      326.02      338.07      6.45 o 
   3  -2   6      477.81      471.83      5.30 o 
   4  -2   6       19.80       22.31      1.99 o 
   5  -2   6        5.33        4.26      2.51 o 
   6  -2   6       66.96       75.04      5.47 o 
   7  -2   6        2.42        2.43      4.07 o 
  -9  -1   6        3.58       -0.82      3.84 o 
  -8  -1   6       11.09        6.29      2.31 o 
  -7  -1   6      191.79      186.81      4.12 o 
  -6  -1   6       91.11       91.05      2.51 o 
  -5  -1   6      687.85      684.41      5.73 o 
  -4  -1   6      107.16       86.76      4.21 o 
  -3  -1   6     2606.67     2720.41     65.24 o 
  -2  -1   6     5214.58     5347.14    101.10 o 
  -1  -1   6        1.09        0.35      1.57 o 
   0  -1   6     2426.91     2415.52     27.38 o 
   1  -1   6      586.55      599.88     12.38 o 
   2  -1   6      212.58      201.29      4.29 o 
   3  -1   6     1391.78     1380.36     14.43 o 
   4  -1   6       12.11       11.77      2.16 o 
   5  -1   6      198.58      199.09      4.85 o 
   6  -1   6        2.33       -1.03      2.88 o 
   7  -1   6        0.56        5.42      4.07 o 
  -9   0   6        0.87       -2.89      3.51 o 
  -8   0   6       15.55       19.24      3.79 o 
  -7   0   6      229.55      233.42      4.72 o 
  -6   0   6       38.22       38.75      2.66 o 
  -5   0   6      971.63      950.31     11.22 o 
  -4   0   6      133.94      137.01      3.46 o 
  -3   0   6       40.25       30.27      2.32 o 
  -2   0   6      427.53      385.33      6.29 o 
  -1   0   6      181.96      186.97      4.09 o 
   0   0   6     1907.44     1966.48     22.62 o 
   1   0   6      409.38      441.84      8.66 o 
   2   0   6       12.25       12.09      1.22 o 
   3   0   6      267.31      274.23      6.44 o 
   4   0   6       42.20       42.18      6.38 o 
   5   0   6        5.63        5.76      3.49 o 
   6   0   6        3.06        3.37      2.61 o 
  -9   1   6        0.70       -3.39      4.02 o 
  -8   1   6       12.50       14.72      2.89 o 
  -7   1   6        3.02       -2.82      2.00 o 
  -6   1   6      114.93      111.13      3.53 o 
  -5   1   6      233.57      230.22      4.18 o 
  -4   1   6       17.22       15.94      2.59 o 
  -3   1   6       17.03       18.22      1.55 o 
  -2   1   6      231.10      232.48      7.44 o 
  -1   1   6      562.19      573.10     13.52 o 
   0   1   6       47.13       57.39      5.02 o 
   1   1   6      691.62      713.53     12.49 o 
   2   1   6      550.62      550.11      8.43 o 
   3   1   6        2.57        2.54      4.68 o 
   4   1   6      119.93      132.49      8.67 o 
   5   1   6        3.57        7.75      6.37 o 
   6   1   6        1.25        2.59      7.22 o 
  -9   2   6       12.14       16.73      4.57 o 
  -8   2   6        0.87        1.61      2.24 o 
  -7   2   6       12.53       15.76      2.17 o 
  -6   2   6       14.97       19.60      2.56 o 
  -5   2   6        9.42        5.19      3.09 o 
  -4   2   6      827.11      856.10      9.03 o 
  -3   2   6      484.99      490.28      6.63 o 
  -2   2   6       60.43       58.31      2.82 o 
  -1   2   6     1942.05     1914.33     27.77 o 
   0   2   6      157.08      162.45      4.14 o 
   1   2   6      358.27      364.21     14.05 o 
   2   2   6      477.74      442.32     12.66 o 
   3   2   6       14.57       14.43      5.37 o 
   4   2   6       58.74       58.11      8.57 o 
   5   2   6        9.06        4.44      6.71 o 
  -9   3   6       36.91       44.19      5.05 o 
  -8   3   6       38.84       37.02      3.19 o 
  -7   3   6        4.20       -1.45      3.60 o 
  -6   3   6      495.42      493.92      9.73 o 
  -5   3   6      200.38      191.10      4.76 o 
  -4   3   6      483.03      480.90      7.13 o 
  -3   3   6      419.68      420.82      7.53 o 
  -2   3   6       51.99       52.00      5.25 o 
  -1   3   6       90.13       80.48      3.67 o 
   0   3   6        5.45       14.28      6.77 o 
   1   3   6       51.48       54.03      4.19 o 
   2   3   6       13.16       12.79      5.31 o 
   3   3   6      111.59      100.27      8.72 o 
   4   3   6       74.85       56.10      9.31 o 
   5   3   6       31.18       32.91      7.88 o 
  -9   4   6        2.93       -1.06      2.87 o 
  -8   4   6        4.29        0.61      4.39 o 
  -7   4   6        5.49        5.07      3.36 o 
  -6   4   6       59.59       64.33      6.88 o 
  -5   4   6      306.33      289.68      5.71 o 
  -4   4   6       64.46       63.71      3.68 o 
  -3   4   6      209.22      230.49      4.94 o 
  -2   4   6      643.29      661.50     13.18 o 
  -1   4   6        3.91        3.73      2.23 o 
   0   4   6      440.67      448.00      7.85 o 
   1   4   6      113.68       98.00      9.65 o 
   2   4   6       26.36       33.31      7.90 o 
   3   4   6       21.35       19.14      6.69 o 
   4   4   6       12.20        4.07      7.14 o 
  -8   5   6       68.53       73.05      6.30 o 
  -7   5   6      211.02      209.28     10.48 o 
  -6   5   6      186.90      187.10      5.46 o 
  -5   5   6      370.93      374.29      6.81 o 
  -4   5   6       48.91       56.28      3.90 o 
  -3   5   6      174.46      183.29      5.06 o 
  -2   5   6      198.95      196.63      5.89 o 
  -1   5   6       19.65       22.84      2.89 o 
   0   5   6      346.59      354.53      7.32 o 
   1   5   6       10.96       10.97      6.27 o 
   2   5   6       23.35       22.84      6.58 o 
   3   5   6        1.35        3.07      6.82 o 
  -7   6   6        1.55       -0.87      4.53 o 
  -6   6   6       31.55       30.18      5.12 o 
  -5   6   6       18.69       19.70      3.35 o 
  -4   6   6        0.11       -3.79      2.96 o 
  -3   6   6        0.21       -0.27      2.78 o 
  -2   6   6        1.49       -0.86      2.38 o 
  -1   6   6        1.14        0.02      3.38 o 
   0   6   6       23.62       28.13      6.58 o 
   1   6   6       41.59       59.06      8.64 o 
   2   6   6        1.63       -3.20      6.77 o 
  -6   7   6       49.73       56.42      5.89 o 
  -5   7   6        4.22        3.39      3.78 o 
  -4   7   6       77.04       81.22      4.84 o 
  -3   7   6       78.87       86.28      4.19 o 
  -2   7   6      112.28      125.09      3.74 o 
  -1   7   6      187.21      201.29      9.93 o 
   0   7   6       93.97      108.36     12.16 o 
   1   7   6       33.16       31.91      7.43 o 
  -5   8   6        0.28        2.55      4.21 o 
  -4   8   6       68.94       76.44      6.81 o 
  -3   8   6       37.98       40.54      4.99 o 
  -2   8   6       14.16       11.08      5.31 o 
  -1 -12   7       13.35        6.19      4.11 o 
   0 -12   7      390.41      389.62      8.73 o 
   1 -12   7       63.87       66.07      3.55 o 
   2 -12   7       86.63       89.69      4.43 o 
  -3 -11   7       11.50       12.64      6.56 o 
  -2 -11   7        0.77        0.88      2.18 o 
  -1 -11   7       27.33       29.60      4.94 o 
   0 -11   7       43.01       43.58      3.17 o 
   1 -11   7       86.54       83.74      3.97 o 
   2 -11   7       38.89       39.17      3.39 o 
   3 -11   7        0.28        2.68      2.72 o 
   4 -11   7      312.98      294.35      7.39 o 
  -5 -10   7        1.17        0.53      3.04 o 
  -4 -10   7      130.78      140.83      6.40 o 
  -3 -10   7       31.67       41.67      3.73 o 
  -2 -10   7        5.05       -0.24      2.12 o 
  -1 -10   7      481.95      504.39      6.12 o 
   0 -10   7        6.73        6.13      4.21 o 
   1 -10   7      845.88      793.43      9.39 o 
   2 -10   7      307.08      287.07      5.67 o 
   3 -10   7       93.84      102.05     12.99 o 
   4 -10   7      463.37      463.72     18.21 o 
   5 -10   7        0.49       -2.32      3.63 o 
  -6  -9   7        8.41       18.77      3.65 o 
  -5  -9   7       49.15       54.04      6.41 o 
  -4  -9   7      102.56      103.89      4.38 o 
  -3  -9   7       56.27       66.10      3.24 o 
  -2  -9   7       81.90       74.71      3.48 o 
  -1  -9   7      623.34      640.98      8.09 o 
   0  -9   7        2.10        2.25      1.95 o 
   1  -9   7      480.13      472.32      6.63 o 
   2  -9   7       48.85       37.61      3.30 o 
   3  -9   7       31.42       31.34      3.88 o 
   4  -9   7      151.61      151.98      7.49 o 
   5  -9   7      133.23      140.71     11.67 o 
  -7  -8   7       11.73        7.59      4.84 o 
  -6  -8   7       46.46       61.17      5.03 o 
  -5  -8   7       74.55       68.16      4.28 o 
  -4  -8   7      287.73      275.12      5.47 o 
  -3  -8   7      404.67      372.55      8.21 o 
  -2  -8   7       31.72       35.12      2.78 o 
  -1  -8   7        9.41       10.50      3.58 o 
   0  -8   7      912.97      882.30      8.57 o 
   1  -8   7       35.58       30.74      4.66 o 
   2  -8   7      742.19      721.03      7.40 o 
   3  -8   7      335.93      335.41      5.96 o 
   4  -8   7        4.60        2.44      2.95 o 
   5  -8   7      430.87      454.37      6.45 o 
   6  -8   7        1.85        3.13      3.64 o 
  -7  -7   7        9.24       15.28      4.84 o 
  -6  -7   7        2.07        1.12      3.02 o 
  -5  -7   7      240.61      266.18      5.44 o 
  -4  -7   7      189.09      200.10      5.87 o 
  -3  -7   7      648.25      648.68      7.59 o 
  -2  -7   7       95.23      105.65      2.87 o 
  -1  -7   7       89.71       84.93      2.82 o 
   0  -7   7     1164.66     1173.96     10.51 o 
   1  -7   7      168.21      173.41      3.68 o 
   2  -7   7      165.58      171.09      4.45 o 
   3  -7   7      404.44      416.73      5.46 o 
   4  -7   7        2.44        0.62      3.07 o 
   5  -7   7      393.86      400.85      8.77 o 
   6  -7   7        0.93       -1.53      2.49 o 
  -8  -6   7       88.18       84.96      7.19 o 
  -7  -6   7        0.32        2.56      3.80 o 
  -6  -6   7        2.66       -1.81      3.33 o 
  -5  -6   7      195.67      203.04      4.75 o 
  -4  -6   7        0.53        3.20      1.73 o 
  -3  -6   7        9.28        8.88      2.68 o 
  -2  -6   7        5.52        7.42      1.51 o 
  -1  -6   7        0.47        2.12      1.94 o 
   0  -6   7      271.42      307.90      4.09 o 
   1  -6   7      857.15      842.55      8.45 o 
   2  -6   7       15.94       16.03      4.34 o 
   3  -6   7       15.10       16.32      6.86 o 
   4  -6   7      792.39      795.88     12.13 o 
   5  -6   7       27.63       34.40      4.94 o 
   6  -6   7      300.33      305.88      6.57 o 
  -8  -5   7        1.96       -1.14      4.60 o 
  -7  -5   7        4.86        1.46      3.45 o 
  -6  -5   7        5.00        3.14      9.31 o 
  -5  -5   7       17.59       18.12      1.89 o 
  -4  -5   7      378.75      361.26      4.56 o 
  -3  -5   7       17.31       23.45      2.04 o 
  -2  -5   7       14.80       12.28      1.56 o 
  -1  -5   7     1214.51     1220.24     15.58 o 
   0  -5   7        1.27        2.70      1.24 o 
   1  -5   7     1972.59     2021.05     24.87 o 
   2  -5   7      291.38      291.81      4.28 o 
   3  -5   7      232.75      222.85      4.59 o 
   4  -5   7      342.12      381.48     14.90 o 
   5  -5   7        3.43        2.47      2.33 o 
   6  -5   7      308.64      312.78     11.92 o 
  -9  -4   7       14.31       12.61      5.18 o 
  -8  -4   7        0.07       -3.67      4.31 o 
  -7  -4   7        5.83       13.61      4.55 o 
  -6  -4   7       51.62       51.91      3.87 o 
  -5  -4   7       10.05       11.84      2.34 o 
  -4  -4   7      417.85      400.75      6.76 o 
  -3  -4   7       25.38       30.72      4.46 o 
  -2  -4   7      400.30      389.60      5.88 o 
  -1  -4   7      932.37      973.30      8.56 o 
   0  -4   7       73.27       88.04      2.56 o 
   1  -4   7     1756.35     1855.88     17.03 o 
   2  -4   7        2.47        1.69      1.58 o 
   3  -4   7        4.50        2.56      2.29 o 
   4  -4   7       47.37       47.46      5.42 o 
   5  -4   7      124.68      129.81      4.71 o 
   6  -4   7       42.43       41.02      5.16 o 
  -9  -3   7        7.04       11.76      4.89 o 
  -8  -3   7       20.61       18.39      3.05 o 
  -7  -3   7       39.55       38.77      3.76 o 
  -6  -3   7      189.37      196.79      3.56 o 
  -5  -3   7       72.79       68.68      2.50 o 
  -4  -3   7      725.81      732.96      8.06 o 
  -3  -3   7        6.83        2.61      1.53 o 
  -2  -3   7       11.60       14.24      1.60 o 
  -1  -3   7        5.73        9.34      1.27 o 
   0  -3   7     1602.64     1583.81     16.19 o 
   1  -3   7       92.02       97.62      3.09 o 
   2  -3   7     1486.71     1496.63     16.28 o 
   3  -3   7      128.46      129.78      4.14 o 
   4  -3   7       46.01       47.22      3.05 o 
   5  -3   7      242.36      252.20      5.59 o 
   6  -3   7        1.57        2.46      3.91 o 
  -9  -2   7       49.12       67.44      5.21 o 
  -8  -2   7        1.44       -1.39      2.48 o 
  -7  -2   7        0.23        1.30      2.15 o 
  -6  -2   7       71.04       66.58      2.90 o 
  -5  -2   7      162.29      148.09      3.30 o 
  -4  -2   7       33.38       40.25      2.48 o 
  -3  -2   7     1983.60     2007.48     18.55 o 
  -2  -2   7     1370.85     1436.23     13.59 o 
  -1  -2   7      932.60      932.28     12.14 o 
   0  -2   7     1532.00     1504.87     17.95 o 
   1  -2   7       31.95       32.83      4.02 o 
   2  -2   7      592.29      583.24      7.78 o 
   3  -2   7       74.65       79.01      3.74 o 
   4  -2   7      519.49      496.04      7.79 o 
   5  -2   7      234.41      222.88      5.63 o 
   6  -2   7        4.64        5.92      3.52 o 
  -9  -1   7        0.02        2.12      3.92 o 
  -8  -1   7       90.02      101.68      4.76 o 
  -7  -1   7       44.26       36.41      3.29 o 
  -6  -1   7       59.73       58.24      2.78 o 
  -5  -1   7      508.69      528.83      8.14 o 
  -4  -1   7       15.97       19.84      3.02 o 
  -3  -1   7       49.50       48.97     10.32 o 
  -2  -1   7        6.91       12.06      2.10 o 
  -1  -1   7      354.57      385.92      6.41 o 
   0  -1   7      307.84      319.91      5.34 o 
   1  -1   7      106.32      108.19      2.60 o 
   2  -1   7        1.74       -1.07      1.41 o 
   3  -1   7      191.26      192.72      6.71 o 
   4  -1   7      226.24      224.79      5.20 o 
   5  -1   7       24.56       20.75      7.32 o 
   6  -1   7       17.56       22.01      3.29 o 
  -9   0   7        4.32        1.37      3.88 o 
  -8   0   7       31.95       41.55      4.30 o 
  -7   0   7        0.12       -1.33      2.20 o 
  -6   0   7      116.49      115.66      4.36 o 
  -5   0   7        7.33        7.24      2.47 o 
  -4   0   7      524.57      499.90     14.18 o 
  -3   0   7       33.50       26.83      3.35 o 
  -2   0   7      710.08      739.59     11.16 o 
  -1   0   7      983.69     1023.38     13.03 o 
   0   0   7       74.74       79.23      4.68 o 
   1   0   7     1225.35     1261.59     16.30 o 
   2   0   7      125.85      136.46      4.77 o 
   3   0   7      123.50      124.72      8.27 o 
   4   0   7       85.51       70.21      8.27 o 
   5   0   7       15.49       12.35      6.77 o 
   6   0   7       31.40       41.08     10.39 o 
  -9   1   7       20.69       19.94      4.06 o 
  -8   1   7        1.05        3.79      2.72 o 
  -7   1   7      117.50      122.60      4.82 o 
  -6   1   7      111.04       98.66      4.06 o 
  -5   1   7       38.73       40.21      3.39 o 
  -4   1   7      617.05      604.08     14.39 o 
  -3   1   7        0.68        4.84      2.39 o 
  -2   1   7      701.64      687.53     12.15 o 
  -1   1   7       41.46       37.32      3.06 o 
   0   1   7       56.70       62.02      4.55 o 
   1   1   7      286.94      264.67      5.78 o 
   2   1   7        0.13       -1.00      3.11 o 
   3   1   7       46.08       39.81      7.93 o 
   4   1   7        6.17       12.61      6.42 o 
   5   1   7        9.83        5.90      7.14 o 
  -9   2   7       21.73       28.14      4.70 o 
  -8   2   7        2.50       -3.19      6.71 o 
  -7   2   7      108.23      110.41      4.78 o 
  -6   2   7        1.29       -4.01      2.76 o 
  -5   2   7       54.11       47.61      3.85 o 
  -4   2   7      313.04      315.80      6.62 o 
  -3   2   7        2.20        4.33      3.86 o 
  -2   2   7        1.70        5.33      2.78 o 
  -1   2   7        3.05        5.63      2.49 o 
   0   2   7       10.41       12.11      3.20 o 
   1   2   7       10.11       12.27      3.07 o 
   2   2   7      138.30      128.19      8.43 o 
   3   2   7       14.28        9.44      6.11 o 
   4   2   7       45.90       50.04      9.52 o 
   5   2   7        8.07       19.85      7.88 o 
  -9   3   7       17.33       22.30      4.78 o 
  -8   3   7       38.93       46.68      5.54 o 
  -7   3   7        8.03        7.70      5.46 o 
  -6   3   7       53.02       55.41      4.42 o 
  -5   3   7       23.66       26.23      3.17 o 
  -4   3   7       26.88       34.72      4.22 o 
  -3   3   7     1005.56     1046.69     14.46 o 
  -2   3   7       94.75      101.22      4.73 o 
  -1   3   7      215.00      217.56      7.16 o 
   0   3   7      438.37      433.17      7.95 o 
   1   3   7       22.25       28.94      3.80 o 
   2   3   7      196.60      187.56      9.99 o 
   3   3   7      159.91      136.78     10.05 o 
   4   3   7        6.89        6.27      7.35 o 
  -8   4   7       41.98       47.64      5.91 o 
  -7   4   7        4.43        4.97      3.98 o 
  -6   4   7       36.42       40.95      4.49 o 
  -5   4   7       50.40       44.53      4.27 o 
  -4   4   7       10.75       11.55      3.54 o 
  -3   4   7      120.00      115.52      4.99 o 
  -2   4   7       17.58       20.59      3.36 o 
  -1   4   7       54.53       48.69      5.47 o 
   0   4   7       15.49       14.24      3.17 o 
   1   4   7        1.71       -1.77      5.82 o 
   2   4   7        1.61        0.71      6.42 o 
   3   4   7        5.09        7.80      7.38 o 
  -7   5   7       28.05       27.26      6.99 o 
  -6   5   7        1.94        3.48      4.24 o 
  -5   5   7        6.06        1.26      3.30 o 
  -4   5   7       41.42       43.42      3.98 o 
  -3   5   7        1.99        4.36      2.77 o 
  -2   5   7      179.62      208.90      6.35 o 
  -1   5   7      285.54      299.75     17.09 o 
   0   5   7      155.22      193.49      7.05 o 
   1   5   7      105.97      108.73      9.38 o 
   2   5   7       16.87       14.09      7.24 o 
  -7   6   7        1.66        4.39      4.74 o 
  -6   6   7        3.98        6.88      4.25 o 
  -5   6   7       69.07       76.33      4.78 o 
  -4   6   7      145.71      146.26      5.28 o 
  -3   6   7       17.81       19.67      3.14 o 
  -2   6   7       60.97       65.81      4.55 o 
  -1   6   7        5.69        4.13      3.83 o 
   0   6   7        8.76       -4.94      6.79 o 
   1   6   7       51.76       55.57      9.23 o 
  -5   7   7        2.00        2.17      4.55 o 
  -4   7   7        1.44        7.17      4.32 o 
  -3   7   7       19.23       25.22      3.72 o 
  -2   7   7        0.08        0.33      3.10 o 
  -1   7   7        7.49       13.11      7.69 o 
  -1 -12   8       41.73       46.59      4.76 o 
   0 -12   8       27.30       25.79      3.37 o 
   1 -12   8      159.81      177.05      4.76 o 
  -3 -11   8        0.57       -3.88      5.41 o 
  -2 -11   8      110.83      124.56      5.64 o 
  -1 -11   8       52.48       68.12      3.73 o 
   0 -11   8       18.30       16.20      2.70 o 
   1 -11   8      307.02      345.61      5.72 o 
   2 -11   8       39.79       43.10      3.77 o 
   3 -11   8      172.01      177.96     12.17 o 
  -5 -10   8        0.85        1.17      7.69 o 
  -4 -10   8       66.65       79.47      4.93 o 
  -3 -10   8        6.32        5.59      2.59 o 
  -2 -10   8      148.11      146.19      4.01 o 
  -1 -10   8       14.59       21.04      2.55 o 
   0 -10   8        0.01       -2.48      3.39 o 
   1 -10   8       23.11       36.41      6.15 o 
   2 -10   8      250.94      248.48     14.12 o 
   3 -10   8        0.84        2.42      3.22 o 
   4 -10   8       13.89       11.49      3.39 o 
  -6  -9   8        1.73        2.60      3.85 o 
  -5  -9   8       21.72       16.81      3.60 o 
  -4  -9   8       24.79       24.09      3.18 o 
  -3  -9   8       26.58       30.02      2.79 o 
  -2  -9   8        6.16        6.37      2.18 o 
  -1  -9   8      227.99      225.72      4.23 o 
   0  -9   8      110.11      113.86      3.54 o 
   1  -9   8       49.67       53.93      3.60 o 
   2  -9   8      295.64      305.09     11.03 o 
   3  -9   8        8.56        3.75      3.45 o 
   4  -9   8      195.88      205.96      9.94 o 
   5  -9   8       68.85       81.22      6.99 o 
  -7  -8   8        4.71        9.36      5.08 o 
  -6  -8   8      116.01      114.33      6.37 o 
  -5  -8   8      181.29      198.31     12.88 o 
  -4  -8   8        2.30        0.85      2.21 o 
  -3  -8   8      626.31      649.93      7.08 o 
  -2  -8   8       91.89       89.82      4.63 o 
  -1  -8   8      171.91      159.11      4.41 o 
   0  -8   8      775.66      840.41      8.34 o 
   1  -8   8       50.99       47.73      5.20 o 
   2  -8   8     1056.32     1067.51     22.44 o 
   3  -8   8       42.67       38.75      5.08 o 
   4  -8   8        2.84       -0.39      5.18 o 
   5  -8   8        1.81        0.40      2.87 o 
  -7  -7   8        0.24       -1.85      4.73 o 
  -6  -7   8       39.33       42.94      5.40 o 
  -5  -7   8        0.86       -1.31      2.68 o 
  -4  -7   8        6.48        0.25      1.97 o 
  -3  -7   8      857.41      855.57     15.34 o 
  -2  -7   8       86.34       78.94      2.81 o 
  -1  -7   8       56.76       54.13      3.41 o 
   0  -7   8       86.09       75.32      5.35 o 
   1  -7   8      370.59      392.36      5.55 o 
   2  -7   8        0.89        2.00      2.52 o 
   3  -7   8      926.83      915.05     15.71 o 
   4  -7   8        1.20       -1.56      3.10 o 
   5  -7   8       28.58       29.01      6.56 o 
  -8  -6   8        1.17        7.06      5.08 o 
  -7  -6   8       20.38       25.22      4.89 o 
  -6  -6   8       12.99       11.26      3.68 o 
  -5  -6   8       70.79       63.75      3.11 o 
  -4  -6   8      170.88      185.26      3.67 o 
  -3  -6   8      186.31      179.24      3.47 o 
  -2  -6   8     3545.18     3494.37     27.84 o 
  -1  -6   8       39.29       37.01      2.86 o 
   0  -6   8      388.84      367.21      5.73 o 
   1  -6   8      828.75      856.63     13.61 o 
   2  -6   8       29.91       30.30      4.46 o 
   3  -6   8      272.15      285.28      7.41 o 
   4  -6   8        3.77        0.00      4.52 o 
   5  -6   8       10.82        8.06      4.97 o 
   6  -6   8        7.66        3.20      5.00 o 
  -8  -5   8        0.21       -2.75      4.81 o 
  -7  -5   8      142.45      139.58     10.28 o 
  -6  -5   8        3.85        1.13      2.55 o 
  -5  -5   8       47.72       41.95      3.18 o 
  -4  -5   8      254.25      269.79      4.71 o 
  -3  -5   8       16.80       13.26      1.88 o 
  -2  -5   8      198.64      218.86     10.30 o 
  -1  -5   8      161.47      154.97      3.74 o 
   0  -5   8       60.67       55.77      3.77 o 
   1  -5   8        1.56       11.37      8.18 o 
   2  -5   8      142.33      146.82      4.20 o 
   3  -5   8       52.16       53.65      5.82 o 
   4  -5   8       73.76       72.88      6.16 o 
   5  -5   8       42.30       46.16      5.95 o 
   6  -5   8        6.61        6.71      4.63 o 
  -8  -4   8        3.13       -1.72      4.57 o 
  -7  -4   8      105.04      116.73     10.54 o 
  -6  -4   8       43.34       39.00      4.44 o 
  -5  -4   8       89.97       80.04      3.92 o 
  -4  -4   8       31.65       26.48      2.69 o 
  -3  -4   8      571.76      582.84     16.43 o 
  -2  -4   8        1.05        0.49      1.74 o 
  -1  -4   8      411.53      393.93      7.34 o 
   0  -4   8       46.55       56.60      4.08 o 
   1  -4   8        4.35        4.57      3.33 o 
   2  -4   8      881.28      890.89     30.68 o 
   3  -4   8        2.58        4.21      2.86 o 
   4  -4   8      174.95      168.52      4.20 o 
   5  -4   8       38.47       43.42      4.67 o 
   6  -4   8        3.18        3.38      4.28 o 
  -9  -3   8        1.46       -1.26      3.62 o 
  -8  -3   8       18.44       19.69      4.56 o 
  -7  -3   8       42.08       38.36      3.87 o 
  -6  -3   8      129.56      130.76      3.83 o 
  -5  -3   8       43.21       46.32      4.44 o 
  -4  -3   8      117.85      108.04      3.39 o 
  -3  -3   8       59.99       60.86      2.92 o 
  -2  -3   8       46.69       53.82      2.69 o 
  -1  -3   8      663.80      645.95      9.48 o 
   0  -3   8       96.80      118.46      5.05 o 
   1  -3   8       58.79       56.99      4.92 o 
   2  -3   8      407.38      409.30      7.42 o 
   3  -3   8        4.03        5.99      2.01 o 
   4  -3   8       37.01       35.37      4.09 o 
   5  -3   8        1.45        4.69      3.20 o 
   6  -3   8        1.42        5.13      3.99 o 
  -9  -2   8       44.99       45.79      7.22 o 
  -8  -2   8       47.85       55.01      5.55 o 
  -7  -2   8       20.36       13.44      2.61 o 
  -6  -2   8      104.06       97.57      4.61 o 
  -5  -2   8       45.24       49.36      4.17 o 
  -4  -2   8       63.90       66.24      4.26 o 
  -3  -2   8      899.04      893.91     13.10 o 
  -2  -2   8        2.85        3.93      2.25 o 
  -1  -2   8      266.56      265.68      5.55 o 
   0  -2   8      113.65      108.76      5.31 o 
   1  -2   8       55.84       59.14      5.49 o 
   2  -2   8        0.10        0.65      1.71 o 
   3  -2   8      838.63      832.13     13.58 o 
   4  -2   8       76.99       82.63      4.37 o 
   5  -2   8       21.74       29.93      4.44 o 
  -9  -1   8       12.52       10.55      4.20 o 
  -8  -1   8        4.08       10.10      3.44 o 
  -7  -1   8        6.30        8.91      3.49 o 
  -6  -1   8       80.20       75.08      4.20 o 
  -5  -1   8      119.89      115.31      4.25 o 
  -4  -1   8       72.56       74.02      4.35 o 
  -3  -1   8       78.20       80.76      4.15 o 
  -2  -1   8      530.95      530.43     13.93 o 
  -1  -1   8       64.42       68.46      3.53 o 
   0  -1   8      776.94      793.38     14.59 o 
   1  -1   8      269.89      269.07      3.91 o 
   2  -1   8        2.43        0.83      1.55 o 
   3  -1   8       49.98       50.46      3.48 o 
   4  -1   8       69.59       54.25      8.21 o 
   5  -1   8        5.11        7.03      2.57 o 
  -9   0   8        0.16       -2.52      3.98 o 
  -8   0   8        9.54        0.71      4.34 o 
  -7   0   8      133.95      147.80      5.20 o 
  -6   0   8       65.74       66.75      4.67 o 
  -5   0   8      634.40      634.46      9.01 o 
  -4   0   8      106.03      113.96      8.58 o 
  -3   0   8      141.77      131.81      4.43 o 
  -2   0   8      372.32      346.10      6.65 o 
  -1   0   8       23.39       27.92      4.57 o 
   0   0   8       25.81       20.22      3.94 o 
   1   0   8       17.19       21.04      2.91 o 
   2   0   8       12.39       13.02      2.99 o 
   3   0   8       31.43       28.34      6.42 o 
   4   0   8       46.83       55.86      9.49 o 
   5   0   8        1.61        5.10      7.59 o 
  -9   1   8        0.75       -2.46      6.82 o 
  -8   1   8        0.34       -2.83      4.07 o 
  -7   1   8       23.25       27.75      4.08 o 
  -6   1   8        4.11        8.06      5.25 o 
  -5   1   8        3.03        1.95      2.62 o 
  -4   1   8        3.67        4.79      2.88 o 
  -3   1   8      111.85      133.30      4.62 o 
  -2   1   8        0.08       -3.30      2.27 o 
  -1   1   8       88.88       87.00      4.84 o 
   0   1   8      101.22      102.17      5.60 o 
   1   1   8       12.82       14.90      3.08 o 
   2   1   8       36.22       32.57      6.53 o 
   3   1   8        6.56       11.66      6.56 o 
   4   1   8       23.43       22.42      7.51 o 
  -8   2   8       10.00        3.94      3.88 o 
  -7   2   8        1.19        2.65      3.18 o 
  -6   2   8      122.65      132.84      5.12 o 
  -5   2   8      180.22      174.38      5.20 o 
  -4   2   8      124.60      122.39      7.51 o 
  -3   2   8      173.94      169.72      8.82 o 
  -2   2   8       24.89       29.44      6.37 o 
  -1   2   8      638.18      656.68     13.24 o 
   0   2   8        7.91        2.67      3.65 o 
   1   2   8       11.28        4.20      3.05 o 
   2   2   8       89.64       90.65      9.12 o 
   3   2   8        0.74        4.97      6.90 o 
   4   2   8       30.47       18.24      8.12 o 
  -8   3   8       11.91        6.52      7.80 o 
  -7   3   8        2.94        1.59      4.27 o 
  -6   3   8      132.95      127.67      5.38 o 
  -5   3   8        0.27       -2.13      2.84 o 
  -4   3   8       23.38       29.80      4.86 o 
  -3   3   8       31.31       33.01      9.11 o 
  -2   3   8        0.67       -0.56      3.97 o 
  -1   3   8        7.30        4.68      3.46 o 
   0   3   8        7.31       10.44      3.90 o 
   1   3   8        4.82        9.36      6.45 o 
   2   3   8       42.23       41.87      9.31 o 
   3   3   8       43.33       40.00     10.23 o 
  -8   4   8        5.08       13.61      5.09 o 
  -7   4   8        9.08       11.70      4.64 o 
  -6   4   8        4.76        4.03      3.70 o 
  -5   4   8       70.73       82.21      4.90 o 
  -4   4   8        0.46        2.21      3.09 o 
  -3   4   8        1.65       -3.19      3.16 o 
  -2   4   8      141.08      138.84      6.56 o 
  -1   4   8       54.26       57.37      6.21 o 
   0   4   8      160.16      160.00      6.41 o 
   1   4   8       23.64       36.06      7.64 o 
   2   4   8        2.54       -1.30      7.40 o 
  -7   5   8       28.79       29.29      5.38 o 
  -6   5   8        0.58        8.50      4.51 o 
  -5   5   8       37.52       46.05      4.82 o 
  -4   5   8       11.71       12.66      3.54 o 
  -3   5   8       27.10       23.61      3.80 o 
  -2   5   8       14.57       12.40      4.84 o 
  -1   5   8       34.35       30.46      8.01 o 
   0   5   8        0.98        2.09      7.14 o 
   1   5   8        3.40        3.75      7.35 o 
  -5   6   8        7.48       -1.53      4.42 o 
  -4   6   8        0.25       -1.52      3.68 o 
  -3   6   8        0.82       -2.60      4.00 o 
  -2   6   8       10.44        7.51      5.26 o 
  -1   6   8        6.94        1.53      4.22 o 
  -3 -11   9        2.57       -2.46      3.43 o 
  -2 -11   9        0.68        1.06      2.78 o 
  -1 -11   9       18.92       21.36      3.00 o 
   0 -11   9        0.21        0.07      3.01 o 
   1 -11   9      183.83      160.89      5.14 o 
   2 -11   9      106.24      114.15      5.22 o 
  -4 -10   9      124.67      121.83      5.47 o 
  -3 -10   9       62.72       82.50      3.97 o 
  -2 -10   9      130.63      128.00      3.94 o 
  -1 -10   9      348.78      360.21      6.08 o 
   0 -10   9       48.03       55.15      4.94 o 
   1 -10   9      133.15      126.66      5.53 o 
   2 -10   9       28.05       29.15      4.03 o 
   3 -10   9       31.21       26.87      5.25 o 
  -6  -9   9       47.67       57.56      5.58 o 
  -5  -9   9        0.12       -3.04      3.71 o 
  -4  -9   9       56.05       44.05      4.27 o 
  -3  -9   9       45.46       56.95      3.45 o 
  -2  -9   9        0.38       -0.18      2.26 o 
  -1  -9   9      245.86      247.97      5.18 o 
   0  -9   9        3.08        3.18      2.72 o 
   1  -9   9      241.66      234.95      5.85 o 
   2  -9   9       52.37       55.52      4.70 o 
   3  -9   9        2.41       -3.54      3.49 o 
   4  -9   9       18.83       18.00      4.03 o 
  -6  -8   9        0.56        1.00      3.80 o 
  -5  -8   9       22.17       22.86      3.22 o 
  -4  -8   9        4.33        9.83      2.35 o 
  -3  -8   9       55.28       50.16      3.24 o 
  -2  -8   9        2.52        5.22      2.83 o 
  -1  -8   9       34.76       37.35      3.37 o 
   0  -8   9      712.44      715.26     10.49 o 
   1  -8   9      163.22      170.73      5.24 o 
   2  -8   9      279.02      263.69      6.10 o 
   3  -8   9      170.53      184.19      7.11 o 
   4  -8   9        4.08        2.12      3.75 o 
  -7  -7   9       16.54       23.10      5.31 o 
  -6  -7   9       12.61        1.24      4.68 o 
  -5  -7   9      123.93      127.54      8.66 o 
  -4  -7   9       63.36       60.61      3.28 o 
  -3  -7   9      158.07      138.87      4.12 o 
  -2  -7   9      300.74      335.53      5.48 o 
  -1  -7   9      275.21      263.05      5.01 o 
   0  -7   9      529.84      512.97     18.86 o 
   1  -7   9       61.40       71.22      4.40 o 
   2  -7   9       29.61       19.66      3.11 o 
   3  -7   9      335.23      350.37      7.10 o 
   4  -7   9        3.98        3.20      5.08 o 
   5  -7   9       73.37       64.00      7.64 o 
  -7  -6   9        8.58       14.94      5.00 o 
  -6  -6   9        0.06       -2.63      3.61 o 
  -5  -6   9      143.24      161.17      4.89 o 
  -4  -6   9        4.25       10.56      2.42 o 
  -3  -6   9       29.52       37.07      4.03 o 
  -2  -6   9      283.73      300.02      5.14 o 
  -1  -6   9       15.46       18.10      2.32 o 
   0  -6   9       23.31       18.62      2.63 o 
   1  -6   9      138.65      133.13      8.53 o 
   2  -6   9       29.40       28.34      5.74 o 
   3  -6   9       14.85       14.57      4.20 o 
   4  -6   9      366.14      375.07     10.71 o 
   5  -6   9        0.01       -1.67      4.57 o 
  -8  -5   9        0.24        2.06      4.97 o 
  -7  -5   9        0.32        2.35      4.57 o 
  -6  -5   9        4.79        5.64      6.83 o 
  -5  -5   9        0.55       -2.05      2.31 o 
  -4  -5   9      228.11      227.46      4.62 o 
  -3  -5   9       10.22       13.04      2.25 o 
  -2  -5   9       47.85       41.28      3.38 o 
  -1  -5   9     1727.54     1773.00     17.08 o 
   0  -5   9        6.11        1.46      6.50 o 
   1  -5   9      458.72      445.28     14.86 o 
   2  -5   9       74.77       84.58      4.69 o 
   3  -5   9       38.15       26.81      4.76 o 
   4  -5   9      170.64      171.12      7.96 o 
   5  -5   9        6.54        2.33      4.49 o 
  -8  -4   9        6.64        9.55      3.63 o 
  -7  -4   9       13.46       16.49      4.00 o 
  -6  -4   9      276.91      276.44      5.28 o 
  -5  -4   9       85.48       82.47      3.62 o 
  -4  -4   9      223.59      218.41      6.28 o 
  -3  -4   9      113.01      125.42      3.87 o 
  -2  -4   9      295.85      256.01      5.91 o 
  -1  -4   9      777.39      803.54     11.58 o 
   0  -4   9        2.31        4.10      3.12 o 
   1  -4   9      256.05      234.72      8.21 o 
   2  -4   9        0.55        2.02      2.73 o 
   3  -4   9        0.16       -1.14      3.15 o 
   4  -4   9        0.26        3.66      3.21 o 
   5  -4   9       12.45       19.78      3.73 o 
  -7  -3   9        2.62        7.98      7.32 o 
  -6  -3   9       33.47       41.47      4.80 o 
  -5  -3   9      177.49      180.00      5.45 o 
  -4  -3   9      235.83      215.00      5.77 o 
  -3  -3   9        4.59        6.10      2.64 o 
  -2  -3   9       85.10       99.77      4.44 o 
  -1  -3   9       99.29       93.05      5.53 o 
   0  -3   9      661.10      660.28     12.95 o 
   1  -3   9       19.04       22.82      3.08 o 
   2  -3   9      137.36      122.05      5.27 o 
   3  -3   9       14.75       19.77      2.44 o 
   4  -3   9        2.48        3.61      3.74 o 
   5  -3   9       73.91       69.87      5.17 o 
  -7  -2   9       13.35       13.68      6.91 o 
  -6  -2   9       47.86       41.28      6.45 o 
  -5  -2   9      456.69      452.07      8.33 o 
  -4  -2   9      374.62      368.67      7.38 o 
  -3  -2   9     1573.26     1501.80     19.26 o 
  -2  -2   9      472.01      473.28      8.16 o 
  -1  -2   9       29.01       31.25      4.28 o 
   0  -2   9      397.76      365.92      8.72 o 
   1  -2   9       20.93       25.06      3.61 o 
   2  -2   9       78.55       80.30      3.23 o 
   3  -2   9      135.08      130.99      9.89 o 
   4  -2   9       33.16       22.84      3.22 o 
   5  -2   9        0.32       -2.70      3.19 o 
  -7  -1   9       13.60       21.05      3.85 o 
  -6  -1   9        7.24        6.67      2.90 o 
  -5  -1   9        7.90        8.04      2.91 o 
  -4  -1   9      114.72      111.40      4.89 o 
  -3  -1   9        2.50        0.59      2.55 o 
  -2  -1   9        1.12        0.01      2.60 o 
  -1  -1   9        1.19        4.71      2.99 o 
   0  -1   9      152.95      145.14      4.39 o 
   1  -1   9       45.93       50.33      2.26 o 
   2  -1   9        6.62        8.25      3.16 o 
   3  -1   9        3.49        1.06      6.32 o 
   4  -1   9       22.73       31.64      7.69 o 
  -8   0   9        2.31        3.91      4.81 o 
  -7   0   9       38.61       40.59      4.96 o 
  -6   0   9      108.27      114.91      4.63 o 
  -5   0   9       22.69       19.35      3.49 o 
  -4   0   9       85.96       88.68      4.44 o 
  -3   0   9        8.71       12.11      2.99 o 
  -2   0   9       96.05       88.66      5.21 o 
  -1   0   9      286.07      290.98      7.93 o 
   0   0   9       44.61       52.74      5.39 o 
   1   0   9      361.63      372.92      7.79 o 
   2   0   9       60.96       66.06     10.84 o 
   3   0   9       16.72       17.45      7.16 o 
   4   0   9       47.35       47.74     10.23 o 
  -8   1   9        2.91        3.76      7.28 o 
  -7   1   9        4.03        2.21      3.48 o 
  -6   1   9        4.42        8.62      3.13 o 
  -5   1   9        0.62       -2.10      3.08 o 
  -4   1   9      365.39      374.27      7.78 o 
  -3   1   9        4.78        6.54      3.21 o 
  -2   1   9      243.45      207.73      7.32 o 
  -1   1   9       33.18       27.49      5.18 o 
   0   1   9       22.03       17.90      4.10 o 
   1   1   9      151.97      131.37      5.66 o 
   2   1   9        4.38        4.71      6.87 o 
   3   1   9        0.29        3.01      7.24 o 
  -8   2   9        0.38        6.75      5.08 o 
  -7   2   9       22.23       21.02      9.41 o 
  -6   2   9        8.65        6.08      3.32 o 
  -5   2   9       41.94       28.71      3.94 o 
  -4   2   9      150.32      137.32      5.51 o 
  -3   2   9       19.38       24.52      3.61 o 
  -2   2   9       17.02       20.01      3.94 o 
  -1   2   9        6.11        8.49      4.12 o 
   0   2   9       13.02       14.12      5.55 o 
   1   2   9       55.30       72.30     11.45 o 
   2   2   9       40.97       46.02      9.75 o 
   3   2   9        4.54        1.48      7.77 o 
  -7   3   9        3.22        6.84      4.27 o 
  -6   3   9       28.63       30.30      4.60 o 
  -5   3   9       58.68       66.65      4.62 o 
  -4   3   9      209.61      220.24     12.81 o 
  -3   3   9      221.91      219.73      7.98 o 
  -2   3   9       32.25       39.57      6.42 o 
  -1   3   9       59.06       72.46      6.79 o 
   0   3   9       93.05       97.03      6.00 o 
   1   3   9        5.83        1.16      7.14 o 
   2   3   9        2.86       -2.01      7.67 o 
  -7   4   9       20.16       15.53      6.34 o 
  -6   4   9       26.66       26.16      4.57 o 
  -5   4   9       49.29       52.62      5.12 o 
  -4   4   9       10.99        8.23      3.55 o 
  -3   4   9        2.40        2.64      4.39 o 
  -2   4   9        0.27       -0.98      4.81 o 
  -1   4   9        1.47        2.36      4.01 o 
   0   4   9       10.66       18.27      7.67 o 
   1   4   9        1.44        5.66      8.30 o 
  -5   5   9        2.29        4.44      4.59 o 
  -4   5   9       45.84       53.03      5.92 o 
  -3   5   9       13.83       25.38      5.74 o 
  -2   5   9        2.62        4.26      5.15 o 
  -1   5   9        3.85        4.27      4.43 o 
  -2 -11  10       72.03       75.36      4.90 o 
  -1 -11  10       69.21       77.83      4.97 o 
   0 -11  10       15.35        9.86      3.49 o 
   1 -11  10      214.23      218.42      6.40 o 
  -4 -10  10       44.72       51.05      6.87 o 
  -3 -10  10        1.72        5.75      3.34 o 
  -2 -10  10       62.59       53.79      4.23 o 
  -1 -10  10        0.00       -3.99      2.99 o 
   0 -10  10       26.72       28.60      3.74 o 
   1 -10  10        7.68        6.77      3.50 o 
   2 -10  10      212.09      210.74      6.19 o 
  -5  -9  10       11.60       -2.80      4.97 o 
  -4  -9  10        4.52        2.39      3.28 o 
  -3  -9  10      180.08      183.53      8.14 o 
  -2  -9  10       42.37       44.37      4.00 o 
  -1  -9  10      257.61      246.96      5.38 o 
   0  -9  10      212.01      236.39      6.02 o 
   1  -9  10       72.31       69.17      5.31 o 
   2  -9  10      413.58      400.23      7.84 o 
   3  -9  10       13.88       16.58      4.26 o 
  -6  -8  10       31.89       35.08      7.11 o 
  -5  -8  10       74.21       98.97      7.35 o 
  -4  -8  10       36.82       32.93      3.91 o 
  -3  -8  10      200.50      199.45      4.97 o 
  -2  -8  10        1.11        0.48      2.70 o 
  -1  -8  10       40.93       39.14      3.83 o 
   0  -8  10       85.96       89.26      4.65 o 
   1  -8  10       35.10       43.62      4.62 o 
   2  -8  10       78.66       79.52      5.02 o 
   3  -8  10       47.50       47.14      4.83 o 
   4  -8  10       16.09        8.72      5.84 o 
  -7  -7  10        8.15       21.07      5.53 o 
  -6  -7  10       10.07        3.33      4.94 o 
  -5  -7  10        4.25        3.12      2.82 o 
  -4  -7  10       33.26       43.84      3.84 o 
  -3  -7  10        3.03        3.87      2.50 o 
  -2  -7  10      265.85      261.39      5.21 o 
  -1  -7  10       34.60       38.11      3.68 o 
   0  -7  10       46.34       36.62      4.20 o 
   1  -7  10      282.75      307.38     14.75 o 
   2  -7  10       32.51       35.85      5.79 o 
   3  -7  10      311.67      304.72     10.18 o 
   4  -7  10       30.02       36.61      7.27 o 
  -7  -6  10       18.11       14.88      5.31 o 
  -6  -6  10        6.45        6.20      3.96 o 
  -5  -6  10       73.65       71.05      4.03 o 
  -4  -6  10       83.45       90.00      4.04 o 
  -3  -6  10       66.15       60.56      3.72 o 
  -2  -6  10      405.27      387.22      6.01 o 
  -1  -6  10       90.94       75.39      4.90 o 
   0  -6  10      246.23      222.01      7.64 o 
   1  -6  10      279.55      290.21      9.23 o 
   2  -6  10        4.19        6.34      4.73 o 
   3  -6  10       37.01       28.10      5.31 o 
   4  -6  10        0.54       -1.74      5.10 o 
  -8  -5  10        0.01       -7.61      5.08 o 
  -7  -5  10        5.22       -3.60      4.71 o 
  -6  -5  10        1.04       -2.11      2.69 o 
  -5  -5  10        3.12       -2.52      2.52 o 
  -4  -5  10       81.57       91.46      3.88 o 
  -3  -5  10        4.71        7.03      2.44 o 
  -2  -5  10        4.55        5.60      3.10 o 
  -1  -5  10       23.86       23.82      4.73 o 
   0  -5  10      111.86       99.82      5.76 o 
   1  -5  10        3.57        7.37      3.30 o 
   2  -5  10       37.09       51.44      5.17 o 
   3  -5  10        6.89        5.92      4.76 o 
   4  -5  10       12.63       13.97      6.44 o 
  -6  -4  10       20.45       19.33      7.05 o 
  -5  -4  10        8.61        1.79      3.29 o 
  -4  -4  10        2.10        1.01      4.41 o 
  -3  -4  10      166.47      189.08      5.50 o 
  -2  -4  10       11.68       18.30      4.84 o 
  -1  -4  10      123.91       99.19      6.11 o 
   0  -4  10      474.94      466.40     10.68 o 
   1  -4  10      208.45      208.73      6.20 o 
   2  -4  10      210.77      227.17     12.23 o 
   3  -4  10        2.28        0.41      2.66 o 
   4  -4  10       27.58       32.17      4.50 o 
  -7  -3  10        2.01        1.48      3.95 o 
  -6  -3  10       15.36       11.27      3.49 o 
  -5  -3  10       59.07       65.97      4.85 o 
  -4  -3  10      186.63      167.59      5.74 o 
  -3  -3  10      257.90      265.85      6.58 o 
  -2  -3  10       36.95       42.14      5.37 o 
  -1  -3  10      202.65      183.22      6.98 o 
   0  -3  10      111.32      105.58      5.71 o 
   1  -3  10        4.98       10.67      3.34 o 
   2  -3  10      164.17      152.13      4.15 o 
   3  -3  10       17.42       19.84      2.63 o 
   4  -3  10       18.39       13.84      3.42 o 
  -7  -2  10        0.30       -2.23      3.86 o 
  -6  -2  10       19.43       10.45      3.07 o 
  -5  -2  10        1.80        3.99      3.33 o 
  -4  -2  10      105.64      112.18      6.69 o 
  -3  -2  10        6.19        9.36      5.25 o 
  -2  -2  10       92.97       94.19      6.03 o 
  -1  -2  10        8.22       18.27      3.70 o 
   0  -2  10      105.91      104.18      5.71 o 
   1  -2  10      108.05      137.45      3.63 o 
   2  -2  10      172.01      176.05      9.59 o 
   3  -2  10      318.89      329.54      6.56 o 
   4  -2  10        6.24        8.81      2.74 o 
  -8  -1  10        5.58        5.08      5.02 o 
  -7  -1  10       28.95       34.28      5.04 o 
  -6  -1  10        0.47       -3.68      2.97 o 
  -5  -1  10       23.87       22.02      3.69 o 
  -4  -1  10       85.64       93.90      4.80 o 
  -3  -1  10        6.28        7.13      3.24 o 
  -2  -1  10      416.15      419.66     10.36 o 
  -1  -1  10      203.17      196.92      6.93 o 
   0  -1  10      118.50      108.86      6.48 o 
   1  -1  10       86.83       81.90      7.81 o 
   2  -1  10        0.72       -0.14      5.43 o 
   3  -1  10        1.26       -3.25      7.19 o 
  -8   0  10        2.46       -2.06      4.89 o 
  -7   0  10       27.32       33.28      8.31 o 
  -6   0  10        2.76       -0.64      3.17 o 
  -5   0  10       48.12       35.30      4.98 o 
  -4   0  10        2.58        3.25      3.42 o 
  -3   0  10        3.30        0.85      3.81 o 
  -2   0  10        3.01        1.80      3.57 o 
  -1   0  10       86.04       88.43      5.71 o 
   0   0  10       33.45       45.87      5.92 o 
   1   0  10        1.93       -2.36      4.60 o 
   2   0  10        5.07        4.39      7.43 o 
   3   0  10        0.21       -9.52      7.51 o 
  -8   1  10        1.89       -4.65      4.78 o 
  -7   1  10        5.74       -1.66      4.37 o 
  -6   1  10       13.55        6.43      6.92 o 
  -5   1  10       16.01       17.19      3.71 o 
  -4   1  10        0.82        1.68      3.58 o 
  -3   1  10       39.47       60.96      5.68 o 
  -2   1  10        1.69        2.11      4.28 o 
  -1   1  10       21.72       26.62      5.74 o 
   0   1  10       39.03       52.05      5.30 o 
   1   1  10        1.77        1.18      3.92 o 
   2   1  10       32.16       46.98      9.89 o 
  -7   2  10        2.95        1.64      5.84 o 
  -6   2  10       44.10       38.75      4.71 o 
  -5   2  10       52.49       59.44      5.16 o 
  -4   2  10        6.88       -0.74      4.20 o 
  -3   2  10       89.66       74.97      6.24 o 
  -2   2  10       20.44       22.21      5.05 o 
  -1   2  10       71.59       65.56      6.90 o 
   0   2  10        0.79       -0.01      3.85 o 
   1   2  10       12.04        7.14      7.67 o 
  -6   3  10        2.10       -4.66      4.19 o 
  -5   3  10       39.05       38.66      4.42 o 
  -4   3  10        2.20        3.25      4.57 o 
  -3   3  10       40.03       21.84      5.45 o 
  -2   3  10       12.43       15.23      5.37 o 
  -1   3  10        0.30        0.42      5.05 o 
   0   3  10        9.82        8.22      7.93 o 
  -5   4  10        5.89       11.24      4.70 o 
  -4   4  10        0.38        1.46      4.15 o 
  -3   4  10       47.02       61.15      6.95 o 
  -2   4  10      142.68      149.55      7.96 o 
  -1   4  10       59.46       61.44      6.63 o 
  -3 -10  11       42.32       48.45      4.90 o 
  -2 -10  11       21.29       15.36      3.73 o 
  -1 -10  11       48.08       54.97      4.98 o 
   0 -10  11        0.82        2.35      5.55 o 
   1 -10  11        2.90        9.12      3.89 o 
  -5  -9  11        3.28       -1.64      5.23 o 
  -4  -9  11       13.52       11.18      3.61 o 
  -3  -9  11       16.69       22.10      3.99 o 
  -2  -9  11        0.13       -1.54      3.06 o 
  -1  -9  11      148.40      142.69      5.34 o 
   0  -9  11       23.48       21.55      3.81 o 
   1  -9  11       35.78       30.93      8.64 o 
   2  -9  11        7.25        3.90      8.53 o 
  -5  -8  11       19.15       14.47      3.67 o 
  -4  -8  11        8.72        4.83      3.10 o 
  -3  -8  11       23.09       23.00      3.03 o 
  -2  -8  11       89.45      111.99      4.53 o 
  -1  -8  11       32.54       27.87      3.44 o 
   0  -8  11      250.48      255.07      6.86 o 
   1  -8  11      101.63      108.47      5.52 o 
   2  -8  11       45.88       44.76      7.43 o 
   3  -8  11      138.61      156.87      9.20 o 
  -6  -7  11       10.50        3.78      5.23 o 
  -5  -7  11       31.74       33.16      5.50 o 
  -4  -7  11       60.33       68.52      4.27 o 
  -3  -7  11      286.03      265.46      7.22 o 
  -2  -7  11      263.81      275.63      5.61 o 
  -1  -7  11       27.31       18.46      3.38 o 
   0  -7  11      118.27      106.67      6.53 o 
   1  -7  11        1.90       11.61      5.13 o 
   2  -7  11        0.83        1.88      4.68 o 
   3  -7  11       33.75       40.08      7.48 o 
  -7  -6  11        4.33       12.16      5.50 o 
  -6  -6  11       12.24       11.07      3.52 o 
  -5  -6  11       17.42       13.26      3.18 o 
  -4  -6  11        2.99        1.44      2.81 o 
  -3  -6  11       16.23       19.99      3.57 o 
  -2  -6  11       19.95       22.44      4.73 o 
  -1  -6  11      281.43      289.10      9.20 o 
   0  -6  11       65.16       69.63      5.90 o 
   1  -6  11       11.79       22.92      5.00 o 
   2  -6  11       55.50       54.59      6.85 o 
   3  -6  11        8.38       10.05      5.42 o 
  -6  -5  11        9.49        8.06      3.93 o 
  -5  -5  11        1.37       -4.53      3.65 o 
  -4  -5  11      104.69      108.57      6.61 o 
  -3  -5  11       36.54       41.40      6.33 o 
  -2  -5  11       83.94       65.75      6.19 o 
  -1  -5  11      361.47      355.06      9.49 o 
   0  -5  11       76.37       63.29      6.34 o 
   1  -5  11      116.43      115.39     14.67 o 
   2  -5  11       47.18       47.34      5.73 o 
   3  -5  11        1.30       -0.61      5.00 o 
  -7  -4  11       35.43       27.39      5.37 o 
  -6  -4  11       64.75       62.08      5.44 o 
  -5  -4  11        1.21        0.69      3.28 o 
  -4  -4  11        7.60        0.46      3.48 o 
  -3  -4  11        2.53        4.22      5.43 o 
  -2  -4  11        9.43        0.00      4.04 o 
  -1  -4  11        7.36        6.03      3.83 o 
   0  -4  11      103.11       97.86      5.97 o 
   1  -4  11      106.77       90.47      5.64 o 
   2  -4  11        0.06        2.75      5.45 o 
   3  -4  11        7.13        8.22      2.96 o 
  -7  -3  11        0.04       -4.84      4.63 o 
  -6  -3  11        1.34        2.95      3.49 o 
  -5  -3  11        7.27        6.99      3.43 o 
  -4  -3  11       84.64       65.05      4.87 o 
  -3  -3  11        0.78        4.73      4.15 o 
  -2  -3  11       40.58       59.45      5.39 o 
  -1  -3  11       33.91       29.79      5.10 o 
   0  -3  11        7.14        5.58      4.41 o 
   1  -3  11       23.07       28.22      4.53 o 
   2  -3  11      203.75      205.12     10.47 o 
   3  -3  11       44.69       41.91      4.52 o 
  -7  -2  11       12.30       16.31      5.21 o 
  -6  -2  11        9.67        6.75      4.53 o 
  -5  -2  11       87.53       87.06      9.98 o 
  -4  -2  11       12.93       16.78      3.47 o 
  -3  -2  11      142.57      128.74      6.37 o 
  -2  -2  11       38.99       38.97      5.82 o 
  -1  -2  11        3.65        1.37      4.26 o 
   0  -2  11       98.13       89.83      6.58 o 
   1  -2  11        0.27        1.48      1.93 o 
   2  -2  11       22.57       23.21      4.28 o 
   3  -2  11        0.14       -2.70      7.69 o 
  -7  -1  11        8.84       11.08      5.31 o 
  -6  -1  11        8.89        5.73      3.51 o 
  -5  -1  11        9.95        5.64      3.83 o 
  -4  -1  11        6.69        3.58      3.40 o 
  -3  -1  11       10.53        4.44      3.81 o 
  -2  -1  11        1.96        3.83      4.36 o 
  -1  -1  11        2.67       11.29      4.55 o 
   0  -1  11        0.07        5.05      4.55 o 
   1  -1  11       17.18       17.85      4.09 o 
   2  -1  11        1.43        3.62      8.04 o 
  -7   0  11        1.80       -0.96      5.27 o 
  -6   0  11        6.28        3.47      3.92 o 
  -5   0  11        0.13       -5.02      5.71 o 
  -4   0  11       44.05       51.76      6.42 o 
  -3   0  11       31.78       42.19      6.11 o 
  -2   0  11        5.03        6.24      4.63 o 
  -1   0  11       35.04       41.42      5.58 o 
   0   0  11       12.14       18.56      4.12 o 
   1   0  11       32.18       28.44      8.10 o 
   2   0  11        1.49        1.19      8.75 o 
  -7   1  11        2.28        7.41      6.93 o 
  -6   1  11       31.45       30.48      5.08 o 
  -5   1  11       17.33       12.31      4.32 o 
  -4   1  11       56.45       53.58      6.98 o 
  -3   1  11        6.68        4.71      5.02 o 
  -2   1  11       34.31       28.74      5.95 o 
  -1   1  11       14.50       14.14      5.13 o 
   0   1  11        2.35       -1.01      4.07 o 
   1   1  11        0.62       -1.06      8.04 o 
  -6   2  11        0.09        4.99      4.88 o 
  -5   2  11        2.89       -1.30      5.39 o 
  -4   2  11        4.56        8.06      5.42 o 
  -3   2  11       40.15       49.54      7.45 o 
  -2   2  11        2.08        6.27      5.31 o 
  -1   2  11        4.37        1.51      5.29 o 
   0   2  11       23.87       31.73      4.85 o 
  -4   3  11       27.24       35.85      7.80 o 
  -3   3  11        1.34        8.04      5.74 o 
  -2   3  11       14.98       15.86      5.92 o 
  -3  -9  12       72.49       82.07      5.23 o 
  -2  -9  12       47.37       48.12      4.84 o 
  -1  -9  12      141.63      118.61      5.77 o 
   0  -9  12      198.75      204.29      6.51 o 
  -5  -8  12       38.99       46.13      5.25 o 
  -4  -8  12       27.87       21.74      3.86 o 
  -3  -8  12       30.61       29.75      3.48 o 
  -2  -8  12        0.09       -2.95      3.30 o 
  -1  -8  12       14.07       10.92      3.68 o 
   0  -8  12        0.31        6.93      5.34 o 
   1  -8  12        5.88       11.58      5.76 o 
  -5  -7  12        6.60        4.65      4.38 o 
  -4  -7  12      112.56      121.89      4.97 o 
  -3  -7  12        6.44        1.80      4.92 o 
  -2  -7  12       13.91       11.68      4.47 o 
  -1  -7  12       48.31       50.04      6.82 o 
   0  -7  12       18.76       10.34      5.37 o 
   1  -7  12       93.21       92.05      7.06 o 
   2  -7  12       34.01       35.69      7.45 o 
  -6  -6  12        7.16       -0.19      4.97 o 
  -5  -6  12       20.87       23.96      4.54 o 
  -4  -6  12       13.73       23.25      4.14 o 
  -3  -6  12        4.20       -1.88      4.12 o 
  -2  -6  12       45.32       38.23      6.34 o 
  -1  -6  12        9.37        9.31      4.84 o 
   0  -6  12       70.37       54.62      6.79 o 
   1  -6  12       25.85       27.49      5.66 o 
   2  -6  12        1.08       -3.81      5.29 o 
  -6  -5  12        4.37        5.92      4.97 o 
  -5  -5  12        1.64       -7.53      5.50 o 
  -4  -5  12        9.59        8.72      3.72 o 
  -3  -5  12        0.18        8.99      4.86 o 
  -2  -5  12       43.89       24.40      5.08 o 
  -1  -5  12       73.97       65.03      6.69 o 
   0  -5  12        1.41       10.89      4.47 o 
   1  -5  12       25.48       32.78      4.49 o 
   2  -5  12       11.47        3.17      5.21 o 
  -6  -4  12        0.17        4.28      4.97 o 
  -5  -4  12        0.52        2.83      3.70 o 
  -4  -4  12        0.17        3.78      3.83 o 
  -3  -4  12       53.14       59.40      6.56 o 
  -2  -4  12       64.29       71.85      6.69 o 
  -1  -4  12       86.12       74.84      6.08 o 
   0  -4  12      299.10      297.16      9.23 o 
   1  -4  12        7.42        7.10      3.84 o 
   2  -4  12        1.45       -2.57      2.91 o 
  -7  -3  12        0.39       -4.57      5.23 o 
  -6  -3  12       59.75       62.68      6.95 o 
  -5  -3  12      195.97      195.48      7.07 o 
  -4  -3  12      135.23       95.93      7.06 o 
  -3  -3  12       87.00       74.44      6.11 o 
  -2  -3  12        1.13       -1.61      4.57 o 
  -1  -3  12       39.83       38.83      6.40 o 
   0  -3  12        8.85        5.08      4.97 o 
   1  -3  12       56.17       67.12      3.79 o 
   2  -3  12       76.11       60.81      4.84 o 
  -7  -2  12        0.01       -0.42      5.45 o 
  -6  -2  12        1.79        0.24      5.02 o 
  -5  -2  12       52.27       43.82      7.18 o 
  -4  -2  12      131.71      118.96      6.74 o 
  -3  -2  12        5.47        7.90      4.28 o 
  -2  -2  12        8.03       15.33      4.47 o 
  -1  -2  12        9.63       11.79      5.18 o 
   0  -2  12       27.15       26.30      5.76 o 
   1  -2  12        5.11       10.34      9.77 o 
  -6  -1  12        3.43        8.09      4.90 o 
  -5  -1  12        5.21       -6.69      4.89 o 
  -4  -1  12       19.70       24.98      5.23 o 
  -3  -1  12        0.68        0.93      4.81 o 
  -2  -1  12      101.13      100.03      6.66 o 
  -1  -1  12       28.31       36.85      6.69 o 
   0  -1  12       14.87        4.38      4.30 o 
   1  -1  12       15.55       11.21      4.56 o 
  -6   0  12        0.04       -4.16      4.33 o 
  -5   0  12        1.63        5.84      5.47 o 
  -4   0  12        1.36       -2.27      5.18 o 
  -3   0  12        0.62        2.48      5.13 o 
  -2   0  12        2.24        0.40      4.49 o 
  -1   0  12        5.21        4.52      5.21 o 
   0   0  12        0.02       -6.20      5.80 o 
  -5   1  12        3.58        2.48      5.71 o 
  -4   1  12        0.29        4.18      5.55 o 
  -3   1  12       12.25       16.31      5.26 o 
  -2   1  12        7.61       16.42      5.31 o 
  -1   1  12       16.36        5.71      5.60 o 
  -3  -8  13        4.23       -0.03      5.47 o 
  -2  -8  13       99.02       99.50      8.04 o 
  -1  -8  13       11.29       18.87      5.84 o 
  -4  -7  13       33.97       28.42      5.79 o 
  -3  -7  13       26.56       13.83      5.05 o 
  -2  -7  13        3.64       -1.64      4.63 o 
  -1  -7  13        5.23        3.09      5.39 o 
   0  -7  13       15.05       10.86      5.13 o 
  -5  -6  13        7.97        6.42      5.50 o 
  -4  -6  13        5.31        9.94      5.39 o 
  -3  -6  13       14.94       16.02      5.45 o 
  -2  -6  13        2.38        6.85      5.42 o 
  -1  -6  13       21.97       19.80      5.13 o 
   0  -6  13        1.06       -0.32      4.81 o 
  -5  -5  13        3.23        1.69      5.37 o 
  -4  -5  13       26.29       30.90      6.08 o 
  -3  -5  13       41.20       34.92      6.87 o 
  -2  -5  13       28.85       23.84      5.08 o 
  -1  -5  13       43.99       29.50      5.76 o 
   0  -5  13        5.66        5.63      5.50 o 
  -5  -4  13        0.68       -2.54      5.26 o 
  -4  -4  13       17.26        9.25      4.81 o 
  -3  -4  13        0.08        1.19      5.05 o 
  -2  -4  13        3.17        6.03      5.23 o 
  -1  -4  13        1.40        3.25      4.81 o 
   0  -4  13        1.21        8.30      5.63 o 
  -5  -3  13       19.46       18.56      5.58 o 
  -4  -3  13        9.05       14.46      5.53 o 
  -3  -3  13       21.71       24.51      5.10 o 
  -2  -3  13       22.50       25.46      5.68 o 
  -1  -3  13        7.83       -2.09      5.26 o 
   0  -3  13        7.96        9.38      2.77 o 
  -5  -2  13        0.77       -0.98      4.65 o 
  -4  -2  13        4.07        6.98      5.39 o 
  -3  -2  13       34.63       25.46      5.76 o 
  -2  -2  13       15.88       15.78      5.02 o 
  -1  -2  13        7.50        8.86      5.55 o 
  -4  -1  13        0.07       -6.11      5.31 o 
  -3  -1  13       23.08       28.79      6.32 o 
  -2  -1  13       27.26       29.34      6.05 o 
                                                 
